# Supplementary material for: Influencing factors of cardiac valve calcification (CVC) in patients with chronic kidney disease and the impact of CVC on long-term prognosis: a single-center retrospective study
Source: PeerJ. 2023 Jun 30;11:e15569. doi: 10.7717/peerj.15569 (PMC10317020; doi:10.7717/peerj.15569)
Supplement: Data S1 [file peerj-11-15569-s001.xlsx]

## Sheet: 血磷与CKD
Survival time	death	Cause of death	state	CKD stage	EGFR	SEX	Age	BMI	Height	Weight	SBP	DBP	smoke	Alcoholfre	Sleep	Primarydis	hemodialys	diabetes	hypertensi	conoryater	heartdysfu	grade	stroke	RBC	Hb	WBC	LYM	HCT	EPO	Ca	Mg	P	Na	CL	K	CO2CR	Phosphorus binder	kind	Creatinine	BUN	Uric acid	Cys	LDH	Glu	TC	TYG index	TyG	TGmg	TG
25		Disease of heart head blood-vessel	death	3	30.26	male	88	#NULL!	1.6	#NULL!	178	90	#NULL!	#NULL!	3	Diabetic nephropathy	no	no	no	no	#NULL!	Level 1	no	96	5	1	0	15	10000	1	1	1	102	3	24	1	yes	Calcium carbonate	7	115	1	99	5	4	1	11.5929	108324	3009	34
36		Disease of heart head blood-vessel	death	4	18	male	89	21.875	1.6	56	160	80	no	Almost no	6	Chronic glomerulonephritis	yes	no	yes	#NULL!	no	#NULL!	#NULL!	3.45	109	5.8	#NULL!	#NULL!	#NULL!	2.08	0.84	1.06	145	#NULL!	4.5	25	#NULL!	#NULL!	298	17.17	613	3.62	#NULL!	5.33	2.26	9.24558	10358.6	215.94	2.44
56		Disease of heart head blood-vessel	death	4	25.67	male	65	27.3438	1.6	70	130	88	no	Every day,	6	Gouty nephropathy	no	no	yes	no	no	#NULL!	no	2	72	7	1	0	no	2	1	1	131	103	5	21	no	#NULL!	236	16	603	1	#NULL!	8	3	8.75967	6372	88.5	1
26		Disease of heart head blood-vessel	death	4	19	male	67	24.9135	1.7	72	138	90	yes	Every day,	7	Diabetic nephropathy	yes	yes	yes	#NULL!	no	#NULL!	#NULL!	3.64	102	5.73	#NULL!	#NULL!	yes	1.71	0.67	0.92	149	#NULL!	4.3	18.4	#NULL!	#NULL!	306	11.65	357	2.35	#NULL!	8.38	4.46	9.11356	9077.55	120.36	1.36
36		Disease of heart head blood-vessel	death	5	13.65	female	45	26.1719	1.6	67	180	100	no	Almost no	8	Diabetic nephropathy	yes	yes	yes	no	yes	Level 3	no	2	68	7	1	0	yes	2	1	1	137	94	4	20	no	#NULL!	336	7	292	1	190	28	3	11.9583	156114	619.5	7
24		Disease of heart head blood-vessel	death	5	7	female	65	17.5781	1.6	45	130	102	3	Almost no	7	Gouty nephropathy	yes	no	0	#NULL!	no	#NULL!	#NULL!	1.67	50	6.75	#NULL!	#NULL!	yes	1.75	0.87	1.61	147	#NULL!	4	23.6	#NULL!	#NULL!	518	21.02	330	8.88	#NULL!	4.51	4.01	7.51318	1832.03	45.135	0.51
5		Gastrointestinal bleeding	death	5	7.64	female	47	19.1406	1.6	49	150	90	no	Almost no	6	Hypertensive renal damage	no	no	yes	no	no	#NULL!	no	3	91	5	1	0	no	2	1	2	141	105	4	16	no	#NULL!	551	30	611	2	145	5	5	8.28967	3982.5	88.5	1
7		Disease of heart head blood-vessel	death	5	5.38	female	66	28.8889	1.5	65	140	100	no	Almost no	4	Diabetic nephropathy	yes	yes	yes	no	no	#NULL!	no	3	100	16	1	0	yes	3	1	1	131	100	7	18	yes	Calcium carbonate	704	24	351	8	#NULL!	11	4	10.1767	26284.5	265.5	3
16		Disease of heart head blood-vessel	death	5	11.21	female	58	20.0617	1.8	65	160	78	no	Almost no	6	Diabetic nephropathy	no	yes	yes	no	no	#NULL!	no	2	60	10	1	0	no	2	1	1	139	100	4	27	no	#NULL!	381	23	273	3	216	6	2	8.47199	4779	88.5	1
52		infection	death	5	3.95	female	55	28	1.5	63	140	80	no	Almost no	6	Chronic glomerulonephritis	yes	yes	yes	no	no	#NULL!	no	1	45	4	3	0	yes	2	1	1	139	97	5	24	yes	Lanthanum carbonate	951	21	436	3	200	6	5	9.85828	19116	354	4
12		infection	death	5	13.4	female	75	17.6471	1.7	51	110	80	yes	Every day,	8	Chronic glomerulonephritis	no	no	yes	no	no	#NULL!	no	2	69	9	2	0	yes	2	1	2	135	97	3	28	yes	Calcium carbonate	1076	12	517	6	#NULL!	4	3	8.75967	6372	177	2
63		infection	death	5	5	female	53	20.0692	1.7	58	145	80	no	Almost no	7	Hypertensive renal damage	yes	no	yes	#NULL!	no	#NULL!	#NULL!	2.86	90	5.37	#NULL!	#NULL!	#NULL!	2.49	0.91	1.4	139	#NULL!	5	23.2	#NULL!	#NULL!	767	29.1	468	4.32	#NULL!	3.87	6.16	8.83996	6904.7	198.24	2.24
30		Gastrointestinal bleeding	death	5	6.4	female	55	17.9688	1.6	46	165	90	no	Almost no	5	Diabetic nephropathy	no	yes	yes	no	no	#NULL!	no	2	67	4	1	0	no	2	1	2	141	103	5	23	no	#NULL!	625	23	415	3	#NULL!	9	7	8.87745	7168.5	88.5	1
36		infection	death	3	46.54	female	84	14.0625	1.6	36	160	80	no	Almost no	8	Gouty nephropathy	no	no	yes	no	no	#NULL!	yes	3	100	5	2	0	no	2	1	1	142	109	5	22	no	#NULL!	104	8	481	#NULL!	189	4	4	8.06652	3186	88.5	1
28		Disease of heart head blood-vessel	death	4	17.1	female	41	19.1406	1.6	49	150	98	no	Almost no	2	Diabetic nephropathy	yes	yes	yes	no	yes	Level 4	no	3	94	17	2	0	yes	2	1	1	131	98	4	26	no	#NULL!	281	4	158	1	188	15	3	10.0814	23895	177	2
8		infection	death	5	12	female	74	18.6667	1.5	42	140	90	no	Almost no	8	Chronic glomerulonephritis	yes	no	0	#NULL!	no	#NULL!	#NULL!	2.47	81	6.51	#NULL!	#NULL!	#NULL!	1.98	1.18	1.37	141.1	#NULL!	3.92	18.3	#NULL!	#NULL!	349	18.8	349	3.97	#NULL!	4.55	3.34	8.44221	4638.82	113.28	1.28
36		Disease of heart head blood-vessel	death	5	5.7	female	74	17.7778	1.5	40	140	70	no	Almost no	8	Chronic glomerulonephritis	yes	no	yes	no	yes	Level 3	no	4	99	7	1	0	yes	2	1	1	145	104	4	25	yes	Calcium carbonate	656	14	419	3	310	5	3	8.28967	3982.5	88.5	1
50		Disease of heart head blood-vessel	death	5	8	male	42	20.7612	1.7	60	148	50	no	Every day,	4	Chronic glomerulonephritis	no	no	yes	#NULL!	no	#NULL!	#NULL!	4.22	122	4.58	#NULL!	#NULL!	#NULL!	1.86	0.93	1.55	141	#NULL!	3.9	15.4	#NULL!	#NULL!	677	33.16	454	7.43	#NULL!	4.94	3.96	7.7833	2400.17	53.985	0.61
50		infection	death	5	9	female	47	18.5185	1.8	60	145	97	no	Almost no	7	Chronic glomerulonephritis	yes	no	yes	#NULL!	no	#NULL!	#NULL!	2.57	78	10.75	#NULL!	#NULL!	#NULL!	#NULL!	#NULL!	#NULL!	143.6	#NULL!	4.9	19.6	#NULL!	#NULL!	491	18.2	393	3	#NULL!	4.74	3.26	7.65645	2114.23	49.56	0.56
45		Disease of heart head blood-vessel	death	5	11	female	62	19.5312	1.6	50	158	90	no	Almost no	8	Obstructive nephropathy	no	no	0	#NULL!	no	#NULL!	#NULL!	1.64	48	3.15	#NULL!	#NULL!	yes	1.9	0.8	1.42	144.4	#NULL!	3.64	22.3	#NULL!	#NULL!	390	15.91	437	1.8	#NULL!	4.73	3.74	8.31111	4068.84	95.58	1.08
50		Disease of heart head blood-vessel	death	5	6.47	female	66	24.4444	1.5	55	160	88	no	Almost no	5	Gouty nephropathy	no	no	yes	no	no	#NULL!	no	2.94	89	3.38	1.03	0.28	yes	2.11	0.87	1.43	136	105	5	21.8	no	#NULL!	257	23.81	380	6.5	138	#NULL!	#NULL!	#NULL!	#NULL!	#NULL!	#NULL!
45		infection	death	5	6.14	female	48	27.6817	1.7	80	135	85	no	Almost no	6	Obstructive nephropathy	yes	no	no	no	no	#NULL!	no	3	98	4	1	0	no	2	1	1	129	102	5	18	no	#NULL!	664	9	222	9	#NULL!	4	4	8.06652	3186	88.5	1
62		infection	death	5	8	male	50	16.955	1.7	49	155	90	no	Almost no	12	Chronic glomerulonephritis	yes	yes	yes	#NULL!	no	#NULL!	#NULL!	2.98	82	#NULL!	#NULL!	#NULL!	#NULL!	2.22	0.86	0.8	139.4	#NULL!	2.05	5	#NULL!	#NULL!	#NULL!	#NULL!	#NULL!	#NULL!	333	8.05	2.63	8.03193	3077.68	42.48	0.48
50		Gastrointestinal bleeding	death	5	4.89	male	47	34.6667	1.5	78	130	100	yes	Almost no	8	#NULL!	yes	no	0	no	no	#NULL!	yes	3	86	4	1	0	yes	2	1	2	141	106	5	27	no	#NULL!	1052	24	409	14	201	5	4	9.38828	11947.5	265.5	3
30		other	death	5	6	female	52	21.4844	1.6	55	130	60	no	Almost no	7	Chronic glomerulonephritis	no	no	yes	#NULL!	no	#NULL!	#NULL!	1.76	49	5.52	#NULL!	#NULL!	#NULL!	2.02	0.85	1.91	138.6	#NULL!	3.97	18.9	#NULL!	#NULL!	709	29	537	4.28	#NULL!	4.67	4.23	7.90668	2715.35	64.605	0.73
35		infection	death	5	7	female	28	35.5469	1.6	91	154	70	no	Almost no	12	Chronic glomerulonephritis	no	no	yes	#NULL!	no	#NULL!	#NULL!	2.59	79	6.74	#NULL!	#NULL!	#NULL!	2.01	0.77	1.3	142.1	#NULL!	4.9	16.9	#NULL!	#NULL!	636	11.9	430	13	216	4.81	4.6	8.83314	6857.79	158.415	1.79
20		Disease of heart head blood-vessel	death	5	3.61	male	32	18.5185	1.8	60	180	130	yes	Almost no	3	Chronic glomerulonephritis	yes	no	yes	no	yes	Level 4	no	2	69	7	1	0	yes	2	1	2	139	109	5	10	yes	#NULL!	1462	49	702	9	320	5	4	8.98281	7965	177	2
60		infection	death	5	10	male	52	25.2595	1.7	73	156	90	3	Every day,	8	Hypertensive renal damage	no	no	yes	no	no	#NULL!	no	2.5	72	3.22	0.23	0.22	yes	1.51	0.63	1.4	135.5	104	5	19.9	no	#NULL!	579	20.2	395	3.56	#NULL!	5.99	2.54	8.50954	4961.88	92.04	1.04
26		infection	death	5	2.72	male	42	26.5625	1.6	68	130	100	no	Almost no	6	Chronic glomerulonephritis	no	no	yes	no	no	#NULL!	no	3	101	9	2	0	no	2	1	3	141	105	4	13	no	#NULL!	1782	52	704	#NULL!	153	5	2	8.28967	3982.5	88.5	1
25		Gastrointestinal bleeding	death	5	5.16	male	22	25.3906	1.6	65	160	100	no	Almost no	6	Chronic glomerulonephritis	no	no	yes	no	no	#NULL!	no	3	101	3	1	0	yes	2	1	1	138	99	5	28	yes	Calcium carbonate	1147	22	461	5	#NULL!	4	5	#NULL!	0	0	0
20		other	death	5	13.69	male	30	13.8408	1.7	40	140	100	no	Almost no	6	Chronic glomerulonephritis	yes	no	yes	no	no	#NULL!	no	3	90	6	1	0	yes	2	1	0	136	102	5	22	yes	Calcium carbonate	466	15	285	7	#NULL!	4	4	8.75967	6372	177	2
40		Disease of heart head blood-vessel	death	5	12.33	female	51	12.8028	1.7	37	156	94	no	Almost no	8	Chronic glomerulonephritis	yes	no	yes	no	yes	#NULL!	no	3	104	4	1	0	no	2	1	1	143	105	4	27	no	#NULL!	359	17	402	#NULL!	202	4	3	8.75967	6372	177	2
36		Disease of heart head blood-vessel	death	5	5.41	male	73	21.0938	1.6	54	140	90	yes	Almost no	3	Chronic glomerulonephritis	yes	no	yes	no	no	#NULL!	no	3.44	110	12.55	1.35	0.33	yes	2.1	1	1.9	129.6	94	4.9	20.2	yes	Calcium carbonate	1426	36.6	548	9.05	167	3.75	4.28	7.98178	2927.14	86.73	0.98
49		Disease of heart head blood-vessel	death	5	10	female	64	27.3438	1.6	70	128	78	yes	Almost no	8	Diabetic nephropathy	no	yes	yes	#NULL!	no	#NULL!	#NULL!	2.21	72	5.85	#NULL!	#NULL!	yes	2.02	0.91	1.11	143.3	#NULL!	3.83	23.7	#NULL!	#NULL!	413	12.47	370	3.39	346	8.28	5.65	9.39839	12068.9	161.955	1.83
25		Disease of heart head blood-vessel	death	5	4.22	male	21	18.3594	1.6	47	150	100	no	Almost no	7	Hypertensive renal damage	no	no	yes	no	no	#NULL!	no	4	127	11	2	1	no	3	1	1	134	96	5	25	no	#NULL!	1134	23	514	20	258	4	5	9.16513	9558	265.5	3
6		infection	death	5	4.35	female	40	21.4844	1.6	55	140	90	no	Almost no	6	Polycystic kidney	yes	no	0	no	no	#NULL!	no	2	76	3	1	0	yes	2	1	2	133	106	5	20	no	#NULL!	924	21	313	7	#NULL!	4	3	#NULL!	0	0	0
25		Disease of heart head blood-vessel	death	5	13	male	66	23.8754	1.7	69	100	62	no	Almost no	7	Hypertensive renal damage	yes	no	yes	no	no	#NULL!	no	2.66	86	8.08	1.26	0.26	yes	2.33	0.76	0.8	134	102	3.7	18.8	no	#NULL!	414	22.08	516	3.59	174	4.85	4.94	9.46817	12941.1	296.475	3.35
20		Disease of heart head blood-vessel	death	5	5	male	44	19.0311	1.7	55	90	40	no	Almost no	7	Chronic glomerulonephritis	no	no	0	no	no	#NULL!	no	1.69	60	2.26	0.68	0.17	yes	1.69	0.82	2.1	138.1	97.5	3	20	yes	Calcium carbonate	965	32.2	476	3.21	#NULL!	4.69	3.31	8.8986	7321.75	173.46	1.96
16		Disease of heart head blood-vessel	death	5	3.5	female	57	21.875	1.6	56	130	70	no	Almost no	5	Chronic glomerulonephritis	yes	no	0	no	no	#NULL!	no	2.61	84	6.9	2.25	0.26	#NULL!	2.33	0.89	1.75	144.6	101	4.83	29.4	#NULL!	#NULL!	982	15.77	338	5.75	201	3.47	3.13	8.25369	3841.76	123.015	1.39
30		Gastrointestinal bleeding	death	5	4	female	59	23.5294	1.7	68	168	65	no	Almost no	7	Chronic glomerulonephritis	no	yes	yes	#NULL!	no	#NULL!	#NULL!	3.66	113	5.83	#NULL!	#NULL!	#NULL!	1.93	0.82	1.1	141	#NULL!	3.6	16.6	#NULL!	#NULL!	916	25.8	395	6.46	#NULL!	4.89	3.08	8.18404	3583.29	81.42	0.92
62		Gastrointestinal bleeding	death	5	2.88	female	59	28	1.5	63	110	70	no	Almost no	5	Chronic glomerulonephritis	yes	no	yes	no	no	#NULL!	no	1.98	60	3.08	1.4	0.18	yes	2.05	0.96	1.5	143.6	104	4.7	32.2	no	#NULL!	1202	10.7	495	8.6	#NULL!	6.51	4.22	9.01099	8192.64	139.83	1.58
30		Disease of heart head blood-vessel	death	5	9.8	female	59	19.5556	1.5	44	130	80	no	Almost no	6	Chronic glomerulonephritis	no	no	no	no	yes	Level 3	no	2	50	12	1	0	yes	2	1	1	147	100	3	22	no	#NULL!	427	14	253	4	195	7	5	8.62614	5575.5	88.5	1
20		Disease of heart head blood-vessel	death	5	4	male	48	21.6049	1.8	70	156	78	no	Almost no	7	Chronic glomerulonephritis	no	yes	yes	#NULL!	no	#NULL!	#NULL!	2.58	73	3.75	#NULL!	#NULL!	#NULL!	1.88	1.27	3.62	112	#NULL!	4.5	23	#NULL!	#NULL!	1218	46.89	675	5.5	198	7.42	5.04	9.75941	17316.4	259.305	2.93
30		Disease of heart head blood-vessel	death	5	12.94	male	46	18.5185	1.8	60	140	100	no	Almost no	6	Chronic glomerulonephritis	yes	no	yes	no	no	#NULL!	no	4	109	10	1	0	no	2	1	2	136	101	5	27	no	#NULL!	454	17	245	#NULL!	232	6	4	8.47199	4779	88.5	1
20		infection	death	5	5.55	male	47	21.875	1.6	56	#NULL!	#NULL!	no	Almost no	8	Diabetic nephropathy	yes	yes	yes	yes	no	#NULL!	yes	4	111	9	2	0	#NULL!	2	1	2	141	102	4	17	#NULL!	#NULL!	942	22	613	#NULL!	283	5	4	9.38828	11947.5	265.5	3
50		infection	death	5	0.54	female	48	22.2656	1.6	57	#NULL!	#NULL!	no	Almost no	6	Chronic glomerulonephritis	no	no	no	no	no	#NULL!	no	2	58	4	1	0	no	2	1	1	139	105	3	25	no	#NULL!	5470	19	463	#NULL!	#NULL!	5	4	9.38828	11947.5	265.5	3
20		infection	death	5	13.54	male	58	26.6667	1.5	60	118	85	no	Almost no	6	Chronic glomerulonephritis	no	no	yes	no	no	#NULL!	no	3	95	4	1	0	yes	2	1	1	141	103	4	28	no	#NULL!	419	29	595	2	#NULL!	5	3	8.28967	3982.5	88.5	1
72		#NULL!	alive	5	3	male	23	19.7232	1.7	57	128	92	no	Almost no	10	Chronic glomerulonephritis	yes	no	0	#NULL!	no	#NULL!	#NULL!	2.09	65	#NULL!	#NULL!	#NULL!	#NULL!	1.92	1.18	2.94	152	#NULL!	4.3	#NULL!	#NULL!	#NULL!	1761	35.31	654	16.29	239	5.33	2.36	8.14286	3438.73	71.685	0.81
72		#NULL!	alive	5	4	male	48	20.0692	1.7	58	80	96	no	Almost no	7	Chronic glomerulonephritis	yes	no	yes	#NULL!	yes	#NULL!	#NULL!	3.95	119	#NULL!	#NULL!	#NULL!	#NULL!	2.01	1.27	2.49	155	#NULL!	5.1	#NULL!	#NULL!	#NULL!	1349	30.44	539	7.82	#NULL!	3.23	3.5	7.67836	2161.06	74.34	0.84
72		#NULL!	alive	5	5	male	37	15.7407	1.8	51	130	96	yes	Almost no	4	Chronic glomerulonephritis	yes	no	yes	#NULL!	no	#NULL!	#NULL!	3.27	108	#NULL!	#NULL!	#NULL!	#NULL!	1.98	1.04	1.27	148	#NULL!	3.7	#NULL!	#NULL!	#NULL!	997	21.08	240	16.94	#NULL!	3.77	3.56	8.0271	3062.86	90.27	1.02
72		#NULL!	alive	5	5	male	42	20.7031	1.6	53	160	65	3	Almost no	6	Chronic glomerulonephritis	yes	no	yes	#NULL!	no	#NULL!	#NULL!	3.92	125	#NULL!	#NULL!	#NULL!	#NULL!	2.22	0.85	2.11	147	#NULL!	3.7	#NULL!	#NULL!	#NULL!	969	21.95	411	#NULL!	#NULL!	3.55	3.08	7.92697	2771.02	86.73	0.98
72		#NULL!	alive	5	6	male	34	19.3772	1.7	56	166	110	yes	Almost no	9	9	no	no	yes	#NULL!	no	#NULL!	#NULL!	3.63	98	#NULL!	#NULL!	#NULL!	#NULL!	2.37	0.96	1.91	145.1	#NULL!	4.65	#NULL!	#NULL!	#NULL!	900	16.56	255	5.62	#NULL!	3.68	3.35	8.55975	5217.39	157.53	1.78
72		#NULL!	alive	5	6	female	33	19.9219	1.6	51	165	80	no	Almost no	10	Chronic glomerulonephritis	yes	no	yes	#NULL!	no	#NULL!	#NULL!	3.59	107	#NULL!	#NULL!	#NULL!	#NULL!	2.11	1.62	1.15	144.7	#NULL!	4.82	#NULL!	#NULL!	#NULL!	697	21.61	562	6.24	#NULL!	4.14	3.04	8.748	6298.05	169.03	1.91
72		#NULL!	alive	5	6	male	71	23.4568	1.8	76	135	100	no	Almost no	7	Diabetic nephropathy	yes	yes	yes	#NULL!	yes	#NULL!	#NULL!	4.03	118	#NULL!	#NULL!	#NULL!	#NULL!	2.09	0.99	2	136.5	#NULL!	5.8	#NULL!	#NULL!	#NULL!	815	14.9	258	7.13	#NULL!	7.24	4.04	9.27503	10668.3	163.725	1.85
72		#NULL!	alive	5	10	male	45	19.0311	1.7	55	138	80	no	Almost no	8	Chronic glomerulonephritis	yes	no	yes	#NULL!	no	#NULL!	#NULL!	3.72	109	#NULL!	#NULL!	#NULL!	#NULL!	1.91	0.76	1.2	144	#NULL!	3.2	#NULL!	#NULL!	#NULL!	554	9.77	165	9.68	#NULL!	4.37	3.37	8.17479	3550.32	90.27	1.02
72		#NULL!	alive	5	2	male	40	22.2656	1.6	57	158	90	yes	1 to 2 times per week	9	Chronic glomerulonephritis	no	no	0	#NULL!	no	#NULL!	#NULL!	3.96	122	#NULL!	#NULL!	#NULL!	#NULL!	1.76	1.08	1.6	140.5	#NULL!	5.7	#NULL!	#NULL!	#NULL!	2095	58.21	589	#NULL!	#NULL!	5.01	3.12	7.74694	2314.47	51.33	0.58
72		#NULL!	alive	5	5	male	51	24.2215	1.7	70	160	80	3	Almost no	7	Chronic glomerulonephritis	no	yes	yes	#NULL!	yes	#NULL!	#NULL!	4.01	122	#NULL!	#NULL!	#NULL!	#NULL!	2.3	0.97	1.01	138.7	#NULL!	6.35	#NULL!	#NULL!	#NULL!	1069	18.53	268	12.36	#NULL!	6.34	3.12	9.22025	10099.6	177	2
72		#NULL!	alive	5	6.03	male	64	21.4533	1.7	62	160	80	no	Almost no	9	Diabetic nephropathy	no	yes	yes	no	no	#NULL!	no	3	78	6	1	0	no	2	0	2	137	105	4	20	no	#NULL!	830	23	568	12	#NULL!	7	6	8.62614	5575.5	88.5	1
72		#NULL!	alive	5	2.09	female	49	26.9896	1.7	78	100	60	no	Almost no	6	Chronic glomerulonephritis	no	no	yes	no	no	#NULL!	no	2	62	7	1	0	no	1	1	3	141	103	5	8	no	#NULL!	1682	48	476	7	#NULL!	5	2	9.38828	11947.5	265.5	3
72		#NULL!	alive	5	7	male	43	21.2963	1.8	69	138	90	no	1 to 2 times per week	7	Chronic glomerulonephritis	yes	no	yes	#NULL!	no	#NULL!	#NULL!	1.61	44	4.66	#NULL!	#NULL!	#NULL!	1.85	1.12	3.16	146	#NULL!	5.1	5.6	#NULL!	#NULL!	799	55	999	5.73	223	5.43	2.29	8.37217	4324.99	88.5	1
72		#NULL!	alive	5	4.71	male	29	24.6094	1.6	63	180	140	yes	Almost no	6	Chronic glomerulonephritis	yes	no	yes	no	yes	Level 3	no	2	80	6	1	0	yes	2	1	2	137	110	4	24	no	#NULL!	1181	26	363	3	#NULL!	5	4	8.28967	3982.5	88.5	1
72		#NULL!	alive	5	6	male	31	17.9012	1.8	58	135	100	no	1-3 times a month	7	Hypertensive renal damage	no	no	yes	#NULL!	no	#NULL!	#NULL!	2.3	73	3.45	#NULL!	#NULL!	#NULL!	2.07	0.94	1.4	142.3	#NULL!	3.2	23.7	#NULL!	#NULL!	891	34.7	661	8.56	#NULL!	4.74	4.57	8.75506	6342.68	148.68	1.68
72		#NULL!	alive	5	6.5	female	41	20.4082	1.4	40	150	106	no	Almost no	7	Hypertensive renal damage	yes	no	yes	no	yes	Level 2	no	4.1	125	7.89	2.09	0.4	yes	2.78	1.03	2.4	139.7	104	4.5	16.9	no	#NULL!	665	24.5	304	#NULL!	#NULL!	4.27	3.76	8.25406	3843.19	100.005	1.13
72		#NULL!	alive	5	5.78	male	43	20.4152	1.7	59	108	80	no	Almost no	4	Hypertensive renal damage	no	no	yes	no	no	#NULL!	no	3	87	6	1	0	yes	2	1	3	138	106	5	18	yes	Calcium carbonate	870	37	618	2	#NULL!	5	3	8.28967	3982.5	88.5	1
72		#NULL!	alive	5	6.87	male	30	22.4913	1.7	65	160	94	no	Almost no	8	Chronic glomerulonephritis	no	no	yes	no	no	#NULL!	no	3	92	7	2	0	yes	2	1	2	139	109	4	19	yes	Calcium carbonate	847	33	593	4	187	6	5	8.47199	4779	88.5	1
72		#NULL!	alive	5	5.85	male	32	21.3333	1.5	48	168	100	no	Almost no	8	Chronic glomerulonephritis	yes	no	yes	no	no	#NULL!	no	3	98	8	1	0	no	2	1	1	133	98	3	29	yes	Calcium carbonate	963	21	202	7	237	5	5	8.28967	3982.5	88.5	1
72		#NULL!	alive	5	5.97	male	52	28.5156	1.6	73	120	90	no	Almost no	6	Hypertensive renal damage	no	no	yes	no	no	#NULL!	no	3	96	5	1	0	no	2	1	2	139	106	5	22	no	#NULL!	869	31	695	5	#NULL!	4	4	8.06652	3186	88.5	1
72		#NULL!	alive	5	6	male	61	19.1406	1.6	49	150	110	no	Almost no	8	Diabetic nephropathy	yes	yes	0	#NULL!	no	#NULL!	#NULL!	2.98	82	#NULL!	#NULL!	#NULL!	#NULL!	#NULL!	#NULL!	#NULL!	#NULL!	#NULL!	#NULL!	#NULL!	#NULL!	#NULL!	#NULL!	#NULL!	#NULL!	#NULL!	220	5.24	3.86	8.08809	3255.45	69.03	0.78
72		#NULL!	alive	5	13	female	52	26.6667	1.5	60	148	80	no	Almost no	4	Hypertensive renal damage	no	no	yes	no	no	#NULL!	no	3.62	104	7.79	2.59	0.31	no	1.98	0.7	1.9	139	105	4.8	18.7	no	#NULL!	331	14.78	568	3.09	#NULL!	4.94	5.03	9.93582	20657.2	464.625	5.25
72		#NULL!	alive	5	10.03	male	52	21.875	1.6	56	160	100	no	Almost no	8	Chronic glomerulonephritis	no	no	yes	no	no	#NULL!	no	3	94	6	1	0	no	2	1	1	137	110	5	20	no	#NULL!	554	21	409	2	214	4	4	8.06652	3186	88.5	1
72		#NULL!	alive	5	4.45	male	65	23.0469	1.6	59	118	78	no	Almost no	6	Chronic glomerulonephritis	yes	no	0	no	yes	Level 3	no	3	113	6	2	0	yes	2	1	3	137	100	4	22	no	#NULL!	1078	20	666	#NULL!	293	6	5	10.0814	23895	442.5	5
72		#NULL!	alive	5	10.57	male	61	15.4321	1.8	50	152	102	no	0	8	Chronic glomerulonephritis	yes	no	0	no	no	#NULL!	no	4	118	7	2	0	yes	2	1	1	136	105	4	25	no	#NULL!	515	20	487	#NULL!	#NULL!	4	5	8.06652	3186	88.5	1
72		#NULL!	alive	5	12.61	male	60	22.6562	1.6	58	170	100	no	Almost no	0	Polycystic kidney	no	no	yes	no	no	#NULL!	no	4	102	6	1	0	no	2	1	1	143	110	5	22	no	#NULL!	443	31	591	#NULL!	281	#NULL!	#NULL!	#NULL!	#NULL!	#NULL!	#NULL!
72		#NULL!	alive	4	15.32	female	69	18.6851	1.7	54	150	100	#NULL!	#NULL!	3	Diabetic nephropathy	no	#NULL!	#NULL!	#NULL!	#NULL!	Level 2	#NULL!	63	6	1	0	17	15000	1	1	1	108	3	27	1	#NULL!	282	4	174	1	#NULL!	4	5	2	11.5085	99562.5	2212.5	25
72		#NULL!	alive	4	27.72	female	81	24.2188	1.6	62	160	80	no	Almost no	8	Hypertensive renal damage	no	no	yes	no	no	#NULL!	no	3	92	6	1	0	no	2	1	1	141	105	6	23	no	#NULL!	164	21	420	1	250	4	4	8.06652	3186	88.5	1
72		#NULL!	alive	5	9.84	male	49	25.6055	1.7	74	166	102	no	Almost no	8	Hypertensive renal damage	no	no	yes	no	no	#NULL!	no	3	87	6	2	0	no	2	1	2	142	107	5	21	no	#NULL!	569	24	620	5	190	5	5	9.67596	15930	354	4
72		#NULL!	alive	5	7.92	male	40	19.0311	1.7	55	120	80	no	Almost no	6	Chronic glomerulonephritis	no	no	yes	no	no	#NULL!	no	3	95	6	1	0	yes	3	1	2	133	103	4	22	no	#NULL!	712	12	223	3	#NULL!	4	3	8.75967	6372	177	2
72		#NULL!	alive	5	10.84	male	58	31.1111	1.5	70	146	110	no	Almost no	7	Chronic glomerulonephritis	yes	no	yes	no	no	#NULL!	no	4	130	6	2	0	no	2	1	1	146	105	3	30	no	#NULL!	508	12	636	2	184	6	4	9.5706	14337	265.5	3
72		#NULL!	alive	5	8.75	male	43	26.6667	1.5	60	140	80	3	Almost no	4	Chronic glomerulonephritis	no	no	yes	no	no	#NULL!	no	2	74	4	1	0	yes	2	1	1	141	106	4	31	no	#NULL!	1248	19	320	0	#NULL!	6	5	9.16513	9558	177	2
72		#NULL!	alive	5	2.69	male	88	23.0469	1.6	59	140	90	no	1-3 times a month	7	Diabetic nephropathy	yes	no	yes	no	no	#NULL!	no	5	130	7	1	0	no	2	1	1	143	101	5	15	no	#NULL!	1760	36	431	#NULL!	235	4	3	8.06652	3186	88.5	1
72		#NULL!	alive	5	8.28	male	50	22.4913	1.7	65	130	80	no	Almost no	8	Gouty nephropathy	yes	no	yes	no	no	#NULL!	no	4	104	6	1	0	yes	2	1	2	146	104	4	29	no	#NULL!	659	22	499	6	179	4	4	8.75967	6372	177	2
72		#NULL!	alive	4	22	male	63	15.4321	1.8	50	145	78	no	1-3 times a month	8	Chronic glomerulonephritis	yes	no	yes	#NULL!	no	#NULL!	#NULL!	2.67	82	4.71	#NULL!	#NULL!	#NULL!	2.19	0.84	1.26	144	#NULL!	5.17	13.4	#NULL!	#NULL!	273	14.72	285	1	#NULL!	4.35	2.93	7.68837	2182.81	55.755	0.63
72		#NULL!	alive	5	3.25	female	43	28.7197	1.7	83	160	110	no	Almost no	6	Hypertensive renal damage	yes	no	yes	no	no	#NULL!	no	3	76	5	2	0	no	2	1	3	141	105	5	23	no	#NULL!	1175	22	346	10	#NULL!	4	5	8.06652	3186	88.5	1
72		#NULL!	alive	4	29.04	male	57	29.2969	1.6	75	160	95	#NULL!	#NULL!	#NULL!	#NULL!	no	#NULL!	#NULL!	#NULL!	#NULL!	#NULL!	#NULL!	102	5	1	0	16	#NULL!	1	1	1	105	4	28	#NULL!	#NULL!	217	11	661	2	38	4	4	4	11.563	105138	2920.5	33
72		#NULL!	alive	5	13	male	75	17.301	1.7	50	160	70	yes	1-3 times a month	5	Gouty nephropathy	no	no	yes	#NULL!	no	#NULL!	#NULL!	3.57	110	4.71	#NULL!	#NULL!	yes	1.92	0.67	1.51	144.3	#NULL!	4.6	20.4	#NULL!	#NULL!	427	18.59	398	5.6	#NULL!	3.69	3.9	7.82333	2498.22	75.225	0.85
72		#NULL!	alive	5	4	male	23	23.8281	1.6	61	160	90	3	1-3 times a month	6	Hypertensive renal damage	yes	no	yes	#NULL!	no	#NULL!	#NULL!	2.5	72	6.2	#NULL!	#NULL!	#NULL!	1.78	0.76	2.47	136	#NULL!	4.3	20	#NULL!	#NULL!	1355	48.1	721	#NULL!	#NULL!	4.97	2.97	8.07293	3206.47	71.685	0.81
72		#NULL!	alive	5	6	female	67	21.875	1.6	56	133	86	no	Almost no	9	Gouty nephropathy	no	no	yes	#NULL!	no	#NULL!	#NULL!	1.87	56	3.23	#NULL!	#NULL!	#NULL!	1.13	0.53	1.67	136	#NULL!	3.2	20.1	#NULL!	#NULL!	633	22.97	416	5.48	#NULL!	4.1	3.62	8.50992	4963.79	134.52	1.52
72		#NULL!	alive	5	6	female	51	22.2656	1.6	57	150	90	no	Almost no	6	With lupus nephritis	no	no	yes	#NULL!	yes	#NULL!	#NULL!	1.63	48	3.13	#NULL!	#NULL!	#NULL!	1.79	1.21	2.7	131.3	#NULL!	4.4	13.3	#NULL!	#NULL!	607	39.6	593	#NULL!	#NULL!	4.46	2.84	9.10754	9023.07	224.79	2.54
72		#NULL!	alive	5	5.22	male	50	25	1.6	64	160	82	no	Almost no	8	Chronic glomerulonephritis	yes	no	yes	yes	yes	Level 2	no	2	64	4	1	0	yes	2	1	2	146	107	5	27	yes	Calcium carbonate	982	38	438	#NULL!	#NULL!	4	4	9.16513	9558	265.5	3
72		#NULL!	alive	3	57.58	male	76	23.0469	1.6	59	160	80	yes	Almost no	8	Gouty nephropathy	no	no	0	no	no	#NULL!	no	4	114	6	1	0	no	2	1	1	137	107	4	25	no	#NULL!	114	11	401	1	#NULL!	6	4	8.47199	4779	88.5	1
72		#NULL!	alive	3	37	female	50	21.4844	1.6	55	128	100	no	Almost no	9	Chronic glomerulonephritis	no	yes	yes	#NULL!	no	#NULL!	#NULL!	4.13	114	9.25	#NULL!	#NULL!	yes	1.9	0.72	1.31	153	#NULL!	3.2	28.6	#NULL!	#NULL!	138	5.67	260	1.51	380	3.25	7.04	8.53692	5099.59	174.345	1.97
72		#NULL!	alive	5	5	male	58	23.4	1.82	76	156	81	yes	1-3 times a month	5	Chronic glomerulonephritis	yes	no	yes	no	no	#NULL!	no	3.78	103	5.35	0.8	0.33	yes	2.24	1.06	1.46	145.5	102.9	4.4	21	yes	Lanthanum carbonate	946	22	296	7.99	#NULL!	5.25	2.58	7.90385	2707.7	57.2	0.65
72		#NULL!	alive	5	3.49	male	66	24.2188	1.6	62	138	80	no	Almost no	6	Chronic glomerulonephritis	no	no	yes	no	no	#NULL!	no	4	124	11	1	0	yes	2	1	2	143	98	3	31	yes	Calcium carbonate	1326	16	427	5	#NULL!	5	5	8.98281	7965	177	2
72		#NULL!	alive	3	30	male	75	25.3906	1.6	65	140	102	no	Almost no	7	Gouty nephropathy	yes	no	0	#NULL!	no	#NULL!	#NULL!	3.75	121	3.81	#NULL!	#NULL!	#NULL!	#NULL!	#NULL!	#NULL!	#NULL!	#NULL!	#NULL!	#NULL!	#NULL!	#NULL!	200	9.2	472	#NULL!	#NULL!	6.5	2.78	7.98991	2951.03	50.445	0.57
72		#NULL!	alive	3	44.36	male	40	30.8594	1.6	79	114	78	yes	1-3 times a month	8	Gouty nephropathy	no	no	0	no	no	#NULL!	no	6	171	8	2	0	no	#NULL!	#NULL!	#NULL!	#NULL!	#NULL!	#NULL!	#NULL!	no	#NULL!	160	5	578	1	#NULL!	7	4	9.31928	11151	177	2
72		#NULL!	alive	5	7.88	female	43	22.6667	1.5	51	140	90	no	Almost no	8	Chronic glomerulonephritis	yes	no	0	no	no	#NULL!	no	2	60	4	1	0	no	2	1	3	138	110	4	15	yes	Calcium carbonate	545	31	678	5	171	4	4	8.75967	6372	177	2
72		#NULL!	alive	5	3.77	female	76	22.6667	1.5	51	157	92	no	Almost no	8	Chronic glomerulonephritis	no	no	yes	#NULL!	no	#NULL!	no	3	90	7	1	0	yes	2	1	3	135	91	4	25	yes	Calcium carbonate	1020	25	439	#NULL!	#NULL!	5	4	8.98281	7965	177	2
72		#NULL!	alive	5	9.62	male	62	16.6667	1.8	54	142	90	no	Almost no	7	Obstructive nephropathy	yes	no	yes	no	no	#NULL!	no	4	129	8	2	0	no	2	1	1	146	105	4	24	no	#NULL!	557	13	313	3	#NULL!	4	4	8.06652	3186	88.5	1
72		#NULL!	alive	5	6.14	female	58	11.7284	1.8	38	110	65	no	Almost no	8	Polycystic kidney	no	no	0	no	no	#NULL!	no	2	50	18	1	0	no	2	1	2	133	107	5	8	no	#NULL!	642	26	498	4	138	5	3	8.98281	7965	177	2
72		#NULL!	alive	5	6	male	31	30.4688	1.6	78	155	84	no	Almost no	8	Purpura nephritis	yes	no	0	#NULL!	no	#NULL!	#NULL!	3.67	107	10.08	#NULL!	#NULL!	#NULL!	2.04	0.89	2.1	140.3	#NULL!	5.6	14	#NULL!	#NULL!	918	24.7	396	8.19	#NULL!	3.58	5.34	9.00641	8155.2	253.11	2.86
72		#NULL!	alive	5	3	male	69	21.875	1.6	56	120	96	no	Almost no	8	Chronic glomerulonephritis	no	yes	yes	#NULL!	yes	#NULL!	#NULL!	2.28	66	6.17	#NULL!	#NULL!	yes	1.5	0.84	2.99	148	#NULL!	4.4	10.7	#NULL!	#NULL!	1431	41.65	537	13.46	465	5.17	5.14	8.36232	4282.62	92.04	1.04
72		#NULL!	alive	5	2.45	female	40	16.0494	1.8	52	150	90	no	Almost no	7	Chronic glomerulonephritis	yes	no	0	no	yes	Level 4	no	2	63	5	1	0	no	2	1	2	137	99	8	13	yes	Calcium carbonate	1520	51	641	5	470	3	6	7.77884	2389.5	88.5	1
72		#NULL!	alive	5	6.96	male	50	17.301	1.7	50	130	90	no	Almost no	6	Chronic glomerulonephritis	no	no	no	no	no	#NULL!	no	4	98	3	0	0	yes	2	1	1	134	96	3	31	no	#NULL!	923	15	406	1	211	5	3	8.28967	3982.5	88.5	1
72		#NULL!	alive	5	5.71	male	64	26.5625	1.6	68	155	75	no	Almost no	8	Polycystic kidney	yes	no	yes	no	no	#NULL!	no	3.17	90	3.46	0.6	0.28	yes	2.19	0.86	1.45	145.4	103.2	3.6	27.1	no	#NULL!	1191	13.12	405	5.98	281	4.8	4.26	8.98121	7952.26	184.08	2.08
72		#NULL!	alive	5	3.55	female	47	23.4375	1.6	60	#NULL!	#NULL!	no	Almost no	8	Chronic glomerulonephritis	no	no	no	no	no	#NULL!	no	4	110	7	1	0	yes	2	1	2	134	90	3	31	yes	#NULL!	1071	19	367	4	#NULL!	5	5	8.98281	7965	177	2
72		#NULL!	alive	5	4.24	male	69	20.679	1.8	67	145	75	yes	Almost no	10	Chronic glomerulonephritis	yes	no	yes	no	no	#NULL!	no	3	85	5	1	0	yes	2	1	1	135	101	#NULL!	19	no	#NULL!	1111	36	337	12	608	5	4	8.28967	3982.5	88.5	1
72		#NULL!	alive	5	8.46	female	68	19.1111	1.5	43	155	70	3	Almost no	#NULL!	Hypertensive renal damage	no	no	yes	no	no	#NULL!	no	4	105	7	2	0	yes	2	1	1	134	99	3	29	yes	Calcium carbonate	317	13	673	3	#NULL!	6	5	8.47199	4779	88.5	1
72		#NULL!	alive	5	12	male	43	24.6094	1.6	63	160	100	yes	1-3 times a month	5	Chronic glomerulonephritis	yes	no	yes	#NULL!	no	#NULL!	#NULL!	1.97	60	5.83	#NULL!	#NULL!	yes	1.75	0.93	1.36	145.4	#NULL!	5.88	14.3	#NULL!	#NULL!	500	23.61	428	1.35	372	4.27	2.3	7.24024	1394.43	36.285	0.41
72		#NULL!	alive	5	13.76	male	45	16.4062	1.6	42	146	82	no	Almost no	9	Hypertensive renal damage	no	yes	yes	no	no	#NULL!	yes	5	140	6	2	0	no	#NULL!	#NULL!	#NULL!	#NULL!	#NULL!	3	#NULL!	no	#NULL!	128	11	602	#NULL!	#NULL!	8	9	#NULL!	#NULL!	#NULL!	#NULL!
72		#NULL!	alive	4	27.91	female	66	21.4844	1.6	55	145	90	no	Almost no	6	Gouty nephropathy	no	yes	0	no	no	#NULL!	yes	4	110	#NULL!	#NULL!	#NULL!	#NULL!	2	1	1	144	105	4	21	no	#NULL!	169	13	664	2	182	5	4	8.28967	3982.5	88.5	1
72		#NULL!	alive	5	12.42	male	48	19.0311	1.7	55	140	90	no	Almost no	6	Chronic glomerulonephritis	yes	no	yes	no	no	#NULL!	no	3	95	8	1	0	yes	2	1	1	144	100	4	30	no	#NULL!	467	13	182	#NULL!	#NULL!	9	4	9.5706	14337	177	2
72		#NULL!	alive	5	9	female	36	19.0311	1.7	55	150	90	no	Almost no	5	Chronic glomerulonephritis	no	no	yes	no	no	#NULL!	#NULL!	2.74	80	8.43	1.3	0.25	#NULL!	1.86	0.78	1.27	138.9	96	4.65	30.4	#NULL!	#NULL!	471	9.24	241	7.24	334	6.48	3.1	8.05465	3148.41	53.985	0.61
72		#NULL!	alive	4	22	female	43	19.5312	1.6	50	150	90	no	Almost no	7	With lupus nephritis	yes	no	yes	no	no	#NULL!	no	1.77	54	6.22	0.66	0.16	yes	1.88	0.99	1.67	137	115.3	5.54	10.3	yes	Calcium carbonate	215	25.31	436	4.31	#NULL!	4.22	3.54	9.58563	14554.1	383.205	4.33
72		#NULL!	alive	5	2.66	female	66	20.3125	1.6	52	128	82	no	Almost no	7	Polycystic kidney	yes	no	0	no	yes	Level 4	no	3	85	10	0	0	no	2	1	3	142	106	5	5	no	#NULL!	1294	1	516	#NULL!	316	4	3	8.06652	3186	88.5	1
72		#NULL!	alive	5	4.01	female	46	25.2595	1.7	73	145	95	no	Almost no	8	Chronic glomerulonephritis	yes	no	yes	no	no	#NULL!	no	2	66	6	1	0	no	2	1	1	139	104	3	23	no	#NULL!	952	9	338	#NULL!	#NULL!	4	4	9.16513	9558	265.5	3
72		#NULL!	alive	5	4	male	40	26.6667	1.5	60	145	95	no	Almost no	6	Chronic glomerulonephritis	no	no	yes	no	no	#NULL!	#NULL!	1.51	50	2.95	0.81	0.15	#NULL!	2.32	0.9	1.7	152.4	109	3.9	30.3	#NULL!	#NULL!	1370	23.4	472	#NULL!	#NULL!	4.77	3.42	8.06822	3191.42	74.34	0.84
72		#NULL!	alive	5	5.88	male	28	20.7612	1.7	60	140	100	yes	Every day,	8	Hypertensive renal damage	no	no	yes	no	no	#NULL!	no	4.24	126	5.51	2.1	0.38	no	2.23	0.88	1.31	144	106	3.8	19.4	yes	Calcium carbonate	112	7.3	549	1.46	144	5.01	4.52	8.16383	3511.61	77.88	0.88
72		#NULL!	alive	5	13.5	male	59	24.2188	1.6	62	150	80	no	Almost no	4	Diabetic nephropathy	no	yes	yes	no	no	Level 2	no	4	120	4	1	0	yes	2	1	1	142	101	5	28	#NULL!	#NULL!	419	7	184	6	#NULL!	#NULL!	#NULL!	#NULL!	#NULL!	#NULL!	#NULL!
72		#NULL!	alive	5	9.4	male	52	28.0277	1.7	81	112	86	no	Almost no	7	Polycystic kidney	no	no	yes	no	no	#NULL!	no	4	118	6	1	0	no	3	1	1	142	116	5	12	yes	Calcium carbonate	586	20	399	#NULL!	191	4	3	8.06652	3186	88.5	1
72		#NULL!	alive	5	7.49	female	60	28.0277	1.7	81	178	104	no	Almost no	6	Chronic glomerulonephritis	yes	no	yes	no	yes	Level 3	no	3	75	9	1	0	yes	2	1	1	141	107	4	27	yes	Calcium carbonate	537	15	325	3	215	6	5	8.47199	4779	88.5	1
72		#NULL!	alive	5	7.21	female	60	30.2222	1.5	68	138	80	no	Almost no	5	Diabetic nephropathy	yes	yes	yes	no	no	#NULL!	yes	4	108	9	3	0	yes	2	1	1	140	104	4	30	no	#NULL!	555	10	504	4	173	8	6	10.146	25488	354	4
72		#NULL!	alive	5	5.25	female	70	22.6562	1.6	58	140	80	no	Almost no	6	Hypertensive renal damage	yes	no	yes	no	yes	Level 3	no	2	70	7	1	0	yes	2	1	2	152	110	4	25	yes	Calcium carbonate	712	14	308	4	266	5	4	8.98281	7965	177	2
72		#NULL!	alive	5	4.15	male	52	29.6875	1.6	76	160	80	no	Almost no	7	Diabetic nephropathy	no	yes	no	no	no	#NULL!	no	3	73	16	1	0	yes	2	1	2	141	108	3	20	yes	Calcium carbonate	1048	29	729	3	254	1	4	6.68023	796.5	88.5	1
72		#NULL!	alive	5	4.85	male	52	26.2346	1.8	85	110	80	yes	Almost no	8	Gouty nephropathy	no	no	yes	no	no	#NULL!	no	3	90	6	2	0	yes	2	1	2	136	109	7	16	yes	Calcium carbonate	1040	40	451	16	226	6	3	8.47199	4779	88.5	1
72		#NULL!	alive	5	4.08	male	27	25.7778	1.5	58	194	138	no	Almost no	7	Chronic glomerulonephritis	yes	no	0	no	no	#NULL!	no	3	72	9	1	0	no	2	1	2	142	105	4	21	no	#NULL!	1357	27	496	7	360	6	4	8.47199	4779	88.5	1
72		#NULL!	alive	5	6	male	59	19.1358	1.8	62	150	90	no	Every day,	6	Hypertensive renal damage	yes	no	yes	#NULL!	no	#NULL!	#NULL!	3.07	95	9.1	#NULL!	#NULL!	#NULL!	1.52	0.76	1.65	146	#NULL!	3.5	15.3	#NULL!	#NULL!	912	37.01	704	9.74	#NULL!	4.95	2.17	8.1853	3587.83	80.535	0.91
72		#NULL!	alive	5	7.19	male	81	27.7344	1.6	71	140	90	no	Almost no	6	Chronic glomerulonephritis	yes	no	yes	no	#NULL!	#NULL!	yes	4	116	9	2	0	no	2	1	1	133	96	4	23	no	#NULL!	684	14	323	3	203	12	5	9.85828	19116	177	2
72		#NULL!	alive	5	5	male	77	19.7232	1.7	57	160	80	yes	Almost no	8	Chronic glomerulonephritis	yes	no	yes	no	no	Level 3	yes	3.01	96	5.7	1.52	0.31	yes	2.03	0.89	1.65	132	102	5	18.4	yes	Calcium carbonate	923	16.87	420	1.68	175	3.87	5.27	8.01328	3020.81	86.73	0.98
72		#NULL!	alive	5	6	male	48	20.7031	1.6	53	100	70	yes	Almost no	7	Chronic glomerulonephritis	yes	no	no	no	no	#NULL!	no	2	72	5	1	0	yes	2	1	2	144	103	5	12	yes	Calcium carbonate	877	37	467	#NULL!	#NULL!	4	3	8.06652	3186	88.5	1
72		#NULL!	alive	5	12.67	male	82	27.3356	1.7	79	188	128	no	Almost no	7	Hypertensive renal damage	no	no	yes	no	no	#NULL!	no	4	110	11	2	0	no	2	1	2	134	97	4	24	no	#NULL!	493	21	640	3	#NULL!	4	5	9.16513	9558	265.5	3
72		#NULL!	alive	5	5	female	59	26.2	1.7	76	133	64	no	1-3 times a month	7	Hypertensive renal damage	yes	no	yes	no	no	#NULL!	no	3.23	91	5.78	1.38	0.31	yes	1.82	1.05	2.44	137	96	4.8	20.8	yes	Lanthanum carbonate	1032	48	412	7.59	#NULL!	5.3	4.38	8.67157	5834.66	122.32	1.39
72		#NULL!	alive	5	4.1	female	30	18.3391	1.7	53	130	80	no	Almost no	8	Chronic glomerulonephritis	no	no	yes	no	no	#NULL!	no	3	100	5	1	0	yes	2	1	1	142	97	4	34	yes	Calcium carbonate	1022	14	338	#NULL!	194	6	4	8.47199	4779	88.5	1
72		#NULL!	alive	5	7	male	61	21.2963	1.8	69	166	70	yes	Every day,	4	Polycystic kidney	no	yes	yes	#NULL!	no	#NULL!	#NULL!	2.78	86	5.2	#NULL!	#NULL!	#NULL!	2.09	0.71	1.4	143.8	#NULL!	3.8	16.2	#NULL!	#NULL!	699	18.5	461	0.55	257	5.86	5.28	9.50269	13395.7	253.995	2.87
72		#NULL!	alive	5	5.99	female	59	25.3906	1.6	65	110	65	no	Almost no	4	Chronic glomerulonephritis	no	no	no	#NULL!	yes	Level 4	no	3	68	3	1	0	yes	2	1	2	136	106	3	16	no	#NULL!	654	44	961	3	#NULL!	5	5	8.28967	3982.5	88.5	1
72		#NULL!	alive	4	26.5	male	85	26.2222	1.5	59	160	92	no	Almost no	8	Hypertensive renal damage	no	no	yes	yes	no	#NULL!	no	3	85	8	1	0	no	2	1	1	137	108	4	22	no	#NULL!	219	17	690	2	#NULL!	#NULL!	#NULL!	#NULL!	#NULL!	#NULL!	#NULL!
72		#NULL!	alive	5	4.35	female	45	19.0311	1.7	55	172	100	no	Almost no	6	Chronic glomerulonephritis	yes	no	yes	no	no	#NULL!	no	4	123	11	3	0	yes	2	1	1	138	104	5	22	yes	Calcium carbonate	905	22	349	8	#NULL!	4	4	8.06652	3186	88.5	1
72		#NULL!	alive	5	6.78	male	52	28.5156	1.6	73	160	120	yes	1-3 times a month	8	Hypertensive renal damage	yes	no	yes	no	no	#NULL!	no	3	92	4	0	0	yes	2	1	2	142	105	5	15	yes	Calcium carbonate	778	24	564	8	209	11	6	9.07812	8761.5	88.5	1
72		#NULL!	alive	5	8.01	female	71	26.9896	1.7	78	160	100	no	Almost no	8	#NULL!	yes	no	no	no	no	#NULL!	no	3	97	6	0	3	no	2	1	2	142	109	6	21	no	#NULL!	492	23	552	4	#NULL!	6	6	9.5706	14337	265.5	3
72		#NULL!	alive	5	10.71	male	50	20.7612	1.7	60	140	90	no	Almost no	5	Polycystic kidney	no	yes	0	no	no	#NULL!	no	3	80	4	0	0	yes	2	1	1	136	107	6	11	no	#NULL!	527	29	470	#NULL!	168	15	2	9.38828	11947.5	88.5	1
72		#NULL!	alive	5	7.81	female	68	21.875	1.6	56	170	100	no	Almost no	3	Diabetic nephropathy	no	yes	no	no	no	#NULL!	yes	3	81	2	0	0	no	2	1	3	135	99	4	17	no	#NULL!	507	27	422	3	198	16	4	9.45282	12744	88.5	1
72		#NULL!	alive	5	5.58	male	36	19.0311	1.7	55	150	90	no	Almost no	5	Hypertensive renal damage	yes	no	0	no	no	#NULL!	#NULL!	3	89	8	2	0	#NULL!	2	1	3	134	97	4	19	#NULL!	#NULL!	982	38	916	5	203	5	5	10.0814	23895	531	6
72		#NULL!	alive	4	26.1	female	73	19.5312	1.6	50	160	100	no	Almost no	8	Hypertensive renal damage	no	yes	yes	yes	no	#NULL!	no	3	98	6	2	0	no	2	1	1	139	107	4	22	no	#NULL!	176	12	498	1	#NULL!	5	7	8.98281	7965	177	2
72		#NULL!	alive	5	10	female	43	20.3125	1.6	52	150	80	no	Almost no	7	Gouty nephropathy	yes	no	yes	#NULL!	no	#NULL!	#NULL!	2.98	82	#NULL!	#NULL!	#NULL!	#NULL!	#NULL!	#NULL!	#NULL!	#NULL!	#NULL!	#NULL!	#NULL!	#NULL!	#NULL!	#NULL!	#NULL!	#NULL!	#NULL!	#NULL!	5	#NULL!	#NULL!	#NULL!	#NULL!	#NULL!
72		#NULL!	alive	5	3.53	female	51	24	1.5	54	128	80	no	Almost no	6	Polycystic kidney	yes	no	0	no	no	#NULL!	no	4.28	131	5.4	1.84	0.43	no	2.58	1.14	1.9	142.7	102	6.86	29.9	no	#NULL!	693	21.4	325	7.12	#NULL!	3.56	3.65	7.76366	2353.5	73.455	0.83
72		#NULL!	alive	3	34.99	male	43	24.9135	1.7	72	160	120	yes	Every day,	6	Hypertensive renal damage	no	no	yes	yes	no	#NULL!	no	4	118	6	2	0	no	2	1	1	141	102	4	25	no	#NULL!	194	9	471	2	179	5	6	10.0814	23895	531	6
72		#NULL!	alive	5	7.62	female	65	19.0311	1.7	55	120	80	no	Almost no	2	Polycystic kidney	yes	no	no	no	no	#NULL!	no	3	93	5	1	0	yes	2	1	1	139	100	3	25	yes	Calcium carbonate	522	12	233	#NULL!	#NULL!	5	4	8.28967	3982.5	88.5	1
72		#NULL!	alive	4	16.82	male	48	32.0312	1.6	82	120	60	no	Almost no	9	Diabetic nephropathy	no	yes	0	no	no	#NULL!	no	3	92	7	2	0	no	#NULL!	#NULL!	#NULL!	138	112	4	18	no	#NULL!	359	15	352	15	231	11	7	10.1767	26284.5	265.5	3
72		#NULL!	alive	5	7.8	female	45	27.5556	1.5	62	170	108	no	Almost no	7	Hypertensive renal damage	yes	no	yes	no	no	#NULL!	no	3	72	4	1	0	yes	3	1	2	134	96	4	26	yes	Calcium carbonate	546	12	274	4	166	4	4	8.06652	3186	88.5	1
72		#NULL!	alive	5	5.83	female	50	24.9135	1.7	72	114	90	no	Almost no	6	Chronic glomerulonephritis	yes	no	no	no	no	#NULL!	no	3	105	9	2	0	yes	3	1	2	141	99	4	27	no	#NULL!	689	13	269	#NULL!	#NULL!	5	4	8.98281	7965	177	2
72		#NULL!	alive	5	5.98	male	41	37.1094	1.6	95	130	90	no	Almost no	8	Diabetic nephropathy	yes	no	yes	no	no	#NULL!	no	4	115	6	1	0	no	2	1	2	141	109	6	10	no	#NULL!	905	32	477	5	#NULL!	4	3	8.06652	3186	88.5	1
72		#NULL!	alive	5	14.55	male	66	23.4375	1.6	60	193	97	no	Almost no	4	Chronic glomerulonephritis	no	no	yes	no	yes	Level 3	no	3	80	5	1	0	no	2	1	1	140	102	3	21	no	#NULL!	385	17	394	2	195	6	4	9.5706	14337	265.5	3
72		#NULL!	alive	5	9	male	79	19.3772	1.7	56	155	110	no	Almost no	6	Hypertensive renal damage	yes	no	yes	#NULL!	no	#NULL!	#NULL!	2.41	77	3.84	#NULL!	#NULL!	yes	1.91	0.85	1.85	139.8	#NULL!	4.86	14.8	#NULL!	#NULL!	558	38.8	658	3.56	#NULL!	5.39	3.21	7.71085	2232.43	46.02	0.52
72		#NULL!	alive	5	5	male	50	25.2595	1.7	73	160	92	yes	Almost no	7	Chronic glomerulonephritis	no	no	yes	#NULL!	yes	#NULL!	#NULL!	3.82	119	7.83	#NULL!	#NULL!	yes	1.87	0.9	1.45	143	#NULL!	5.2	14.5	#NULL!	#NULL!	1042	33.45	374	#NULL!	#NULL!	3.83	3.47	8.09075	3264.14	94.695	1.07
72		#NULL!	alive	5	6.36	female	28	25.7778	1.5	58	110	70	no	Almost no	8	Diabetic nephropathy	yes	yes	0	no	no	#NULL!	no	3	80	12	4	0	no	2	1	3	133	97	4	13	no	#NULL!	708	33	575	#NULL!	254	17	11	10.8997	54162	354	4
72		#NULL!	alive	4	16.9	male	34	35.1562	1.6	90	200	110	yes	Almost no	6	Chronic glomerulonephritis	no	no	yes	no	yes	#NULL!	no	5	136	10	2	0	no	2	1	1	143	107	3	32	no	#NULL!	380	12	370	1	422	4	6	8.75967	6372	177	2
72		#NULL!	alive	5	6.76	male	24	17.301	1.7	50	130	80	no	#NULL!	#NULL!	Chronic glomerulonephritis	yes	#NULL!	#NULL!	#NULL!	#NULL!	#NULL!	#NULL!	#NULL!	#NULL!	#NULL!	#NULL!	#NULL!	#NULL!	2	1	2	144	103	5	24	#NULL!	#NULL!	893	12	267	6	#NULL!	4	5	8.06652	3186	88.5	1
72		#NULL!	alive	5	5	female	64	23.5556	1.5	53	148	78	no	Almost no	7	Hypertensive renal damage	yes	no	yes	#NULL!	no	#NULL!	#NULL!	1.08	34	5.15	#NULL!	#NULL!	#NULL!	1.82	0.96	1.94	146	#NULL!	4.4	11.7	#NULL!	#NULL!	714	21.11	510	6.27	#NULL!	8.07	4.31	9.328	11248.6	154.875	1.75
72		#NULL!	alive	5	4.73	male	47	6.22837	1.7	18	240	140	no	Almost no	6	Chronic glomerulonephritis	yes	no	yes	no	yes	Level 4	no	4	108	15	1	0	yes	#NULL!	#NULL!	#NULL!	140	99	4	24	yes	Calcium carbonate	1081	31	476	#NULL!	312	6	44	8.47199	4779	88.5	1
72		#NULL!	alive	5	7.69	male	46	19.3772	1.7	56	138	78	no	Almost no	8	Chronic glomerulonephritis	yes	no	0	no	no	#NULL!	no	4	113	5	1	0	yes	2	1	2	142	99	4	28	yes	Calcium carbonate	713	17	332	5	#NULL!	5	3	8.28967	3982.5	88.5	1
72		#NULL!	alive	5	6.97	male	77	27.6817	1.7	80	120	80	yes	Almost no	6	Obstructive nephropathy	yes	#NULL!	#NULL!	no	no	#NULL!	no	3	88	7	0	0	no	2	1	3	129	108	3	10	no	#NULL!	709	40	632	21	107	8	#NULL!	#NULL!	#NULL!	#NULL!	#NULL!
72		#NULL!	alive	5	8.72	male	69	29.7778	1.5	67	130	80	no	Almost no	8	Chronic glomerulonephritis	yes	no	yes	no	no	#NULL!	yes	2	74	3	0	0	no	2	1	2	144	109	5	13	no	#NULL!	595	#NULL!	769	2	156	5	2	#NULL!	0	0	0
72		#NULL!	alive	5	5.55	male	52	20.7612	1.7	60	152	92	no	Almost no	8	Chronic glomerulonephritis	no	no	yes	no	no	#NULL!	no	#NULL!	#NULL!	#NULL!	#NULL!	#NULL!	#NULL!	2	1	3	144	106	6	27	yes	Calcium carbonate	925	37	532	9	348	4	5	8.06652	3186	88.5	1
72		#NULL!	alive	5	7.77	male	51	19.0311	1.7	55	140	90	no	Almost no	6	Diabetic nephropathy	yes	no	yes	no	no	#NULL!	yes	3	98	4	1	0	yes	2	1	1	145	106	5	26	yes	Calcium carbonate	694	20	343	3	161	4	4	8.06652	3186	88.5	1
72		#NULL!	alive	5	3.44	female	61	25	1.6	64	156	104	no	Almost no	8	Polycystic kidney	yes	no	yes	no	no	#NULL!	no	3	86	6	1	0	yes	2	1	2	136	106	3	24	yes	Calcium carbonate	1052	16	393	9	#NULL!	5	5	8.28967	3982.5	88.5	1
72		#NULL!	alive	5	8.76	male	61	25.7812	1.6	66	150	100	no	Almost no	6	Polycystic kidney	yes	no	yes	no	no	#NULL!	no	5	139	6	1	0	no	2	1	2	143	106	6	23	no	#NULL!	606	22	555	#NULL!	#NULL!	4	3	8.06652	3186	88.5	1
72		#NULL!	alive	5	8.17	female	61	25.7812	1.6	66	190	90	no	Almost no	6	Hypertensive renal damage	no	no	yes	yes	yes	Level 2	no	3	85	6	2	0	yes	2	1	2	142	109	6	12	no	#NULL!	776	33	489	4	169	4	5	8.06652	3186	88.5	1
72		#NULL!	alive	5	4.59	male	86	22.4913	1.7	65	160	96	no	Almost no	7	Chronic glomerulonephritis	no	no	yes	no	no	#NULL!	no	4	136	5	1	0	yes	2	1	2	135	96	4	29	no	#NULL!	1114	16	419	3	#NULL!	4	3	8.06652	3186	88.5	1
72		#NULL!	alive	5	7.36	male	33	21.1073	1.7	61	170	90	no	Almost no	8	Chronic glomerulonephritis	no	no	yes	no	no	#NULL!	no	3	61	2	0	0	no	2	1	2	139	110	4	15	no	#NULL!	785	39	624	#NULL!	159	5	3	8.28967	3982.5	88.5	1
72		#NULL!	alive	5	4.94	male	39	2.66667	1.5	6	100	72	no	Almost no	8	Chronic glomerulonephritis	no	no	yes	no	no	#NULL!	no	3.75	114	9.97	2.5	0.35	no	2.32	0.93	1.09	143.9	107	4.87	17.1	no	#NULL!	237	11.64	566	1.85	#NULL!	5.75	5.29	9.03374	8381.17	161.955	1.83
72		#NULL!	alive	5	6.64	male	50	19.9219	1.6	51	150	106	no	Almost no	6	Chronic glomerulonephritis	yes	no	yes	no	#NULL!	#NULL!	no	2	76	3	1	0	no	2	1	1	137	107	4	21	yes	Calcium carbonate	798	17	450	5	#NULL!	5	4	8.28967	3982.5	88.5	1
72		#NULL!	alive	4	20	male	76	19.0311	1.7	55	150	80	no	Almost no	7	Hypertensive renal damage	no	no	yes	yes	no	#NULL!	no	3.27	97	2.93	0.57	0.29	yes	1.93	0.78	1.3	131.4	99	4.2	20.2	no	#NULL!	286	32.9	549	2.96	239	11.12	5.41	9.43256	12488.5	124.785	1.41
72		#NULL!	alive	5	2.4	male	28	20.7612	1.7	60	140	80	no	Almost no	8	Chronic glomerulonephritis	yes	no	0	no	no	#NULL!	no	3	69	6	1	0	no	1	1	4	139	99	5	11	no	#NULL!	2133	75	666	#NULL!	484	9	4	8.87745	7168.5	88.5	1
72		#NULL!	alive	5	3.95	female	41	27.5556	1.5	62	160	100	no	Almost no	6	Chronic glomerulonephritis	no	no	yes	no	no	#NULL!	no	3	79	7	2	0	no	2	1	2	137	101	3	25	yes	Calcium carbonate	1000	21	279	12	#NULL!	5	5	8.28967	3982.5	88.5	1
72		#NULL!	alive	5	6.61	female	66	14.5329	1.7	42	120	70	yes	Almost no	6	Hypertensive renal damage	yes	yes	yes	no	yes	Level 3	no	3	104	6	1	0	yes	2	1	1	146	109	3	25	no	#NULL!	589	18	436	4	#NULL!	#NULL!	#NULL!	#NULL!	#NULL!	#NULL!	#NULL!
72		#NULL!	alive	5	10.8	male	62	29.2969	1.6	75	#NULL!	#NULL!	no	#NULL!	#NULL!	#NULL!	yes	#NULL!	#NULL!	#NULL!	#NULL!	#NULL!	#NULL!	4	110	4	1	0	#NULL!	2	1	2	124	80	5	28	#NULL!	#NULL!	504	33	489	15	216	5	5	8.28967	3982.5	88.5	1
72		#NULL!	alive	5	7.48	male	67	25.6055	1.7	74	96	64	no	Almost no	6	Chronic glomerulonephritis	yes	no	yes	no	no	#NULL!	no	4	125	8	2	0	yes	2	1	2	140	94	5	22	no	#NULL!	683	18	252	#NULL!	207	#NULL!	6	#NULL!	#NULL!	177	2
72		#NULL!	alive	5	3.99	female	40	27.3438	1.6	70	120	80	no	Almost no	10	Chronic glomerulonephritis	yes	no	yes	no	no	#NULL!	no	3	96	9	2	0	yes	3	1	2	136	100	4	30	no	#NULL!	995	31	709	#NULL!	#NULL!	5	3	8.98281	7965	177	2
72		#NULL!	alive	5	5.93	male	34	21.875	1.6	56	130	100	no	Almost no	6	Chronic glomerulonephritis	yes	no	yes	no	yes	Level 3	no	3	81	5	2	0	no	2	1	2	142	104	5	29	no	#NULL!	942	16	291	4	301	5	4	#NULL!	0	0	0
72		#NULL!	alive	5	5.39	male	39	16.263	1.7	47	140	100	no	Almost no	7	Chronic glomerulonephritis	yes	no	yes	no	no	#NULL!	no	4	117	5	2	0	yes	0	1	2	140	97	6	22	yes	Calcium carbonate	999	17	259	4	164	4	2	8.06652	3186	88.5	1
71		#NULL!	alive	5	8.32	female	22	17.9688	1.6	46	160	100	no	#NULL!	#NULL!	Chronic glomerulonephritis	no	no	yes	no	no	#NULL!	no	2	73	7	1	0	yes	3	1	1	132	102	5	24	no	#NULL!	585	18	317	6	#NULL!	5	6	8.28967	3982.5	88.5	1
72		#NULL!	alive	5	3.54	male	33	26.1719	1.6	67	140	85	no	Almost no	8	Purpura nephritis	no	no	yes	no	no	#NULL!	no	2	73	7	1	0	yes	2	1	3	140	98	6	15	yes	Calcium carbonate	1481	62	677	11	216	4	4	8.75967	6372	177	2
72		#NULL!	alive	5	9.73	male	48	22.1453	1.7	64	150	110	no	1-3 times a month	6	Chronic glomerulonephritis	no	no	yes	no	no	#NULL!	no	4	125	7	1	0	no	2	1	1	136	106	4	19	no	#NULL!	577	24	627	16	208	5	5	#NULL!	#NULL!	#NULL!	#NULL!
72		#NULL!	alive	5	7.15	female	43	20.4152	1.7	59	140	80	no	Almost no	6	Chronic glomerulonephritis	yes	no	yes	no	no	#NULL!	no	3	66	4	1	0	no	2	1	2	139	103	5	28	no	#NULL!	593	24	529	3	280	6	5	8.47199	4779	88.5	1
72		#NULL!	alive	5	7	female	71	20.7031	1.6	53	145	85	no	Almost no	6	Polycystic kidney	yes	no	yes	no	no	#NULL!	no	4.1	129	4.72	2.06	0.39	yes	2.59	1.16	1.49	138	97	4.4	21.3	yes	Calcium carbonate	511	14.52	186	#NULL!	#NULL!	4.9	3.65	8.92698	7532.5	170.805	1.93
72		#NULL!	alive	5	5	female	42	28.125	1.6	72	180	100	no	1-3 times a month	7	Gouty nephropathy	yes	no	yes	#NULL!	no	#NULL!	#NULL!	2.79	81	7.5	#NULL!	#NULL!	yes	1.95	1.03	2.59	128.6	#NULL!	3.37	22	#NULL!	#NULL!	783	33.24	745	4.36	681	5.83	3.54	8.50151	4922.21	93.81	1.06
72		#NULL!	alive	5	6	female	59	20.7612	1.7	60	135	90	no	Almost no	10	Hypertensive renal damage	yes	no	yes	#NULL!	no	#NULL!	#NULL!	2.27	64	8.31	#NULL!	#NULL!	#NULL!	1.71	0.59	1.3	145	#NULL!	3.2	23.9	#NULL!	#NULL!	628	20.7	474	7.96	#NULL!	5.54	3.63	9.65068	15532.4	311.52	3.52
72		#NULL!	alive	5	7.72	male	32	17.5781	1.6	45	140	90	no	Almost no	6	Chronic glomerulonephritis	no	no	yes	no	yes	Level 3	no	3	108	12	1	0	yes	2	1	2	137	94	3	27	no	#NULL!	757	8	259	2	175	5	3	8.98281	7965	177	2
72		#NULL!	alive	2	72	male	52	29.7778	1.5	67	138	80	no	Almost no	7	Chronic glomerulonephritis	yes	no	yes	#NULL!	no	#NULL!	#NULL!	4.19	115	4.47	#NULL!	#NULL!	#NULL!	2.01	0.87	1.31	141.7	#NULL!	4.36	20.1	#NULL!	#NULL!	100	7.1	401	1.03	#NULL!	4.33	3.97	8.2411	3793.73	97.35	1.1
72		#NULL!	alive	5	5.77	female	51	18.6851	1.7	54	100	72	no	Almost no	2	Diabetic nephropathy	no	yes	yes	yes	4	Level 4	no	4	105	4	1	0	no	2	1	1	131	99	5	24	no	#NULL!	593	16	259	2	242	12	3	#NULL!	0	0	0
72		#NULL!	alive	5	5.81	male	69	22.6562	1.6	58	160	80	no	Almost no	8	Diabetic nephropathy	yes	no	yes	no	no	#NULL!	no	2	60	5	0	0	yes	2	1	3	129	90	5	15	no	#NULL!	846	29	458	4	#NULL!	#NULL!	2	#NULL!	0	0	0
72		#NULL!	alive	5	10.76	female	51	22.6562	1.6	58	132	90	no	Almost no	5	Chronic glomerulonephritis	no	no	0	no	no	#NULL!	no	2	74	3	1	0	no	2	1	1	133	93	3	19	no	#NULL!	404	11	358	4	#NULL!	5	4	8.28967	3982.5	88.5	1
72		#NULL!	alive	5	5.47	male	19	20.3125	1.6	52	130	90	no	Almost no	8	Chronic glomerulonephritis	yes	no	yes	no	no	#NULL!	no	4	102	5	2	0	yes	1	1	1	139	101	3	30	yes	Calcium carbonate	1118	13	347	7	#NULL!	4	4	8.06652	3186	88.5	1
72		#NULL!	alive	4	15.51	female	75	19.5556	1.5	44	150	65	no	Almost no	6	Diabetic nephropathy	no	yes	yes	no	no	#NULL!	yes	2	75	6	2	0	no	2	1	2	140	106	6	21	no	#NULL!	275	22	391	11	#NULL!	5	5	8.98281	7965	177	2
72		#NULL!	alive	5	5.12	male	52	22.1453	1.7	64	150	110	no	Almost no	8	Chronic glomerulonephritis	yes	no	yes	no	no	#NULL!	no	3	97	7	1	0	yes	2	1	2	142	105	4	26	yes	Calcium carbonate	992	23	336	6	249	5	4	8.28967	3982.5	88.5	1
72		#NULL!	alive	5	11.36	male	56	28	1.5	63	115	80	no	Almost no	6	Polycystic kidney	no	no	yes	no	no	#NULL!	no	2	64	10	0	0	no	2	0	1	130	103	5	12	no	#NULL!	491	31	498	4	147	8	3	8.75967	6372	88.5	1
72		#NULL!	alive	5	3.65	female	69	21.3333	1.5	48	144	88	no	Almost no	6	Hypertensive renal damage	yes	no	yes	no	no	#NULL!	yes	4	86	6	2	0	yes	2	1	1	140	103	5	23	no	#NULL!	978	45	531	#NULL!	#NULL!	5	3	8.98281	7965	177	2
72		#NULL!	alive	4	28.14	female	20	19.0311	1.7	55	110	70	no	Almost no	8	Chronic glomerulonephritis	no	no	0	no	no	#NULL!	no	2	75	4	1	0	no	2	1	2	136	105	5	25	no	#NULL!	207	11	571	2	#NULL!	4	3	8.06652	3186	88.5	1
72		#NULL!	alive	5	11.64	male	49	32.0312	1.6	82	130	76	yes	Almost no	6	Diabetic nephropathy	no	yes	yes	yes	yes	Level 3	no	3	90	7	6	0	yes	2	1	1	147	107	4	15	no	#NULL!	492	26	492	7	262	9	5	10.2637	28674	354	4
72		#NULL!	alive	5	9.96	male	65	25.3906	1.6	65	150	90	yes	Almost no	8	Hypertensive renal damage	yes	no	yes	no	no	#NULL!	yes	5	141	5	1	0	no	2	1	1	141	105	4	25	no	#NULL!	536	22	480	3	#NULL!	6	4	8.47199	4779	88.5	1
72		#NULL!	alive	5	4.66	female	34	21.875	1.6	56	160	100	no	Almost no	6	Chronic glomerulonephritis	yes	no	yes	no	no	#NULL!	no	2	73	4	1	0	yes	2	1	2	143	104	4	21	no	#NULL!	896	38	591	7	#NULL!	5	4	#NULL!	0	0	0
72		#NULL!	alive	5	6	male	33	21.1073	1.7	61	145	100	yes	1-3 times a month	7	Gouty nephropathy	no	no	0	#NULL!	yes	#NULL!	#NULL!	2.77	84	6.84	#NULL!	#NULL!	no	2.1	1.04	1.48	138.9	#NULL!	5.06	22.9	#NULL!	#NULL!	882	12.11	300	5.35	#NULL!	4.59	3.27	8.57567	5301.11	128.325	1.45
72		#NULL!	alive	5	3.38	female	51	23.8281	1.6	61	160	98	no	Almost no	7	Chronic glomerulonephritis	yes	no	yes	no	no	#NULL!	no	2	66	7	1	0	no	2	1	2	138	106	5	14	no	#NULL!	1101	43	439	8	224	6	3	9.16513	9558	177	2
72		#NULL!	alive	3	30.52	male	69	25.9516	1.7	75	124	80	no	Almost no	6	Diabetic nephropathy	no	yes	yes	no	no	#NULL!	no	3	100	6	2	0	no	2	1	1	140	101	5	20	no	#NULL!	201	12	381	2	179	7	3	8.62614	5575.5	88.5	1
72		#NULL!	alive	5	4.04	female	51	16.609	1.7	48	145	95	no	Almost no	8	Chronic glomerulonephritis	yes	no	yes	no	no	#NULL!	no	4	119	6	1	0	yes	2	1	2	131	97	4	27	no	#NULL!	945	20	286	5	233	4	4	8.06652	3186	88.5	1
72		#NULL!	alive	5	3.27	male	71	25.9516	1.7	75	120	70	no	Almost no	5	Chronic glomerulonephritis	no	no	yes	no	no	#NULL!	no	3	84	12	0	0	yes	2	1	1	140	111	3	17	no	#NULL!	640	14	405	#NULL!	272	4	5	9.45282	12744	354	4
72		#NULL!	alive	5	6.33	female	51	25.7812	1.6	66	154	90	no	Almost no	9	Chronic glomerulonephritis	yes	no	yes	no	no	#NULL!	no	5	149	6	2	0	no	2	1	2	136	99	5	20	no	#NULL!	1084	21	296	#NULL!	#NULL!	4	4	8.75967	6372	177	2
72		#NULL!	alive	5	10	male	51	28.7197	1.7	83	168	128	3	Almost no	8	Diabetic nephropathy	no	yes	yes	#NULL!	no	#NULL!	#NULL!	2.9	81	5.96	#NULL!	#NULL!	#NULL!	2.02	0.72	0.98	144.5	#NULL!	5.1	19.9	#NULL!	#NULL!	571	34.74	586	1.89	151	5.32	2.67	8.81543	6737.43	140.715	1.59
72		#NULL!	alive	5	8.14	female	29	12.4567	1.7	36	130	70	no	Almost no	6	Chronic glomerulonephritis	yes	no	no	no	no	#NULL!	no	2	75	8	1	0	no	2	1	1	139	103	4	28	yes	Calcium carbonate	568	14	425	#NULL!	#NULL!	4	5	8.06652	3186	88.5	1
72		#NULL!	alive	4	21.64	female	71	17.5781	1.6	45	128	70	no	Almost no	6	Chronic glomerulonephritis	no	no	0	no	no	#NULL!	no	2	50	10	2	0	no	2	1	2	135	108	6	15	no	#NULL!	208	16	446	1	#NULL!	5	3	8.28967	3982.5	88.5	1
72		#NULL!	alive	5	3.25	female	71	17.1875	1.6	44	170	100	no	Almost no	6	Hypertensive renal damage	yes	no	yes	no	no	#NULL!	no	2	56	5	1	0	no	2	1	3	139	103	5	9	no	#NULL!	1076	38	406	10	219	4	4	8.06652	3186	88.5	1
72		#NULL!	alive	5	6.59	male	80	23.4375	1.6	60	140	90	no	Almost no	5	Hypertensive renal damage	no	no	yes	no	no	#NULL!	yes	3	87	5	1	0	yes	2	1	1	130	97	3	23	yes	Calcium carbonate	739	16	208	7	126	4	4	8.06652	3186	88.5	1
72		#NULL!	alive	1	105	female	41	19.5312	1.6	50	175	108	no	Almost no	9	With lupus nephritis	yes	no	yes	#NULL!	no	#NULL!	#NULL!	4.47	144	7.03	#NULL!	#NULL!	yes	2.13	0.87	0.84	141	#NULL!	3.7	22.9	#NULL!	#NULL!	58	4	365	0.84	#NULL!	3.69	5.67	8.09918	3291.78	99.12	1.12
72		#NULL!	alive	4	20.91	female	40	19.0311	1.7	55	170	106	no	Almost no	6	Chronic glomerulonephritis	yes	no	0	no	yes	Level 2	no	3.63	123	3.06	0.75	0.36	no	2.54	0.96	1.99	142.5	100	4.82	26.5	no	#NULL!	650	15.25	267	6.33	#NULL!	4.45	3.86	8.31289	4076.09	101.775	1.15
72		#NULL!	alive	4	19	female	64	21.4844	1.6	55	140	90	no	Almost no	5	Chronic glomerulonephritis	no	no	0	no	no	#NULL!	no	2.38	75	8.26	2.16	0.19	yes	2.43	0.76	1.31	144.8	104	3.71	22.6	no	#NULL!	225	9.04	506	#NULL!	#NULL!	4.28	5.17	8.61661	5522.61	143.37	1.62
72		#NULL!	alive	5	6.61	female	66	24	1.5	54	168	86	no	Almost no	8	Diabetic nephropathy	yes	yes	yes	no	yes	Level 2	no	4	111	5	1	0	yes	3	1	1	141	101	4	22	yes	Calcium carbonate	589	16	216	8	229	14	4	10.4179	33453	265.5	3
72		#NULL!	alive	2	76	female	64	25.3906	1.6	65	145	102	no	Almost no	8	Chronic glomerulonephritis	yes	no	0	#NULL!	no	#NULL!	#NULL!	4.07	134	7.28	#NULL!	#NULL!	#NULL!	2.21	0.82	1.16	139.8	#NULL!	4.09	30.4	#NULL!	#NULL!	71	6.04	441	0.59	#NULL!	5.36	5.93	7.97353	2903.08	60.18	0.68
72		#NULL!	alive	5	4.74	female	40	19.3772	1.7	56	176	90	no	1-3 times a month	3	Chronic glomerulonephritis	yes	no	0	no	no	#NULL!	no	2	67	5	1	0	yes	2	1	2	133	101	4	26	yes	Calcium carbonate	858	18	403	#NULL!	#NULL!	4	5	#NULL!	0	0	0
72		#NULL!	alive	5	4.11	female	45	16.609	1.7	48	144	96	no	1-3 times a month	7	With lupus nephritis	yes	no	yes	no	no	#NULL!	no	3	95	6	2	0	no	#NULL!	#NULL!	#NULL!	#NULL!	#NULL!	#NULL!	#NULL!	#NULL!	#NULL!	950	8	336	#NULL!	#NULL!	4	5	8.06652	3186	88.5	1
72		#NULL!	alive	3	35.54	male	20	15.2249	1.7	44	106	84	no	Almost no	6	Chronic glomerulonephritis	no	no	0	no	no	#NULL!	no	6	145	10	1	0	no	3	1	2	125	73	2	44	no	#NULL!	219	20	775	#NULL!	#NULL!	5	5	8.28967	3982.5	88.5	1
72		#NULL!	alive	5	3.84	female	83	25.9516	1.7	75	170	80	no	Almost no	6	Chronic glomerulonephritis	yes	yes	yes	no	yes	Level 3	no	2	69	5	1	0	no	2	1	3	135	108	5	12	no	#NULL!	904	33	390	6	217	4	5	8.06652	3186	88.5	1
72		#NULL!	alive	4	29.87	male	28	26.2346	1.8	85	150	110	yes	1 to 2 times per week	8	Chronic glomerulonephritis	no	no	0	no	no	#NULL!	no	5	157	11	1	0	no	2	1	1	144	103	4	26	no	#NULL!	240	10	483	1	#NULL!	4	5	8.75967	6372	177	2
72		#NULL!	alive	4	21.16	male	16	15.625	1.6	40	128	70	no	Almost no	6	Chronic glomerulonephritis	no	no	0	no	no	#NULL!	no	3	87	7	3	3	no	3	1	2	147	109	5	22	no	#NULL!	357	22	328	2	#NULL!	6	3	8.47199	4779	88.5	1
72		#NULL!	alive	5	3.99	male	44	27.3356	1.7	79	165	90	no	Almost no	8	Chronic glomerulonephritis	yes	yes	0	no	no	#NULL!	no	3.22	88	6.28	1.34	0.29	yes	2.05	1.08	1.77	140	92	3.9	21.8	yes	Calcium carbonate	312	13.71	471	5.43	404	11.05	5.12	9.71923	16634.5	167.265	1.89
72		#NULL!	alive	5	3.88	female	62	16.609	1.7	48	170	100	no	Almost no	6	Diabetic nephropathy	yes	yes	yes	no	yes	Level 3	no	3	60	6	1	0	no	2	1	2	144	113	5	18	no	#NULL!	944	26	444	6	#NULL!	11	3	9.07812	8761.5	88.5	1
72		#NULL!	alive	5	4	male	61	20.4152	1.7	59	105	65	no	Almost no	6	Polycystic kidney	yes	no	yes	no	no	#NULL!	no	4	125	6	1	0	no	2	1	1	138	96	3	29	yes	Calcium carbonate	1196	13	424	0	#NULL!	6	6	10.9569	57348	1062	12
72		#NULL!	alive	5	4.68	male	38	26.2222	1.5	59	110	80	no	Almost no	4	Hypertensive renal damage	yes	no	yes	no	no	#NULL!	no	5	130	6	1	0	no	2	1	2	138	100	5	20	yes	Calcium carbonate	847	23	423	16	#NULL!	4	5	8.06652	3186	88.5	1
72		#NULL!	alive	5	6.63	female	43	12.1107	1.7	35	160	100	no	Almost no	6	Chronic glomerulonephritis	yes	no	yes	no	yes	Level 2	no	2	54	9	0	#NULL!	yes	2	1	1	145	2	5	23	yes	Calcium carbonate	632	15	300	#NULL!	#NULL!	7	4	8.62614	5575.5	88.5	1
72		#NULL!	alive	3	40.33	female	83	21.0938	1.6	54	130	70	#NULL!	#NULL!	2	Diabetic nephropathy	no	#NULL!	no	#NULL!	#NULL!	Level 2	#NULL!	98	11	5	0	15	#NULL!	1	1	1	102	4	22	2	#NULL!	118	7	449	#NULL!	#NULL!	6	3	2	#NULL!	#NULL!	#NULL!	#NULL!
72		#NULL!	alive	5	5.64	female	57	15.917	1.7	46	110	70	no	Almost no	7	Polycystic kidney	yes	no	0	no	no	#NULL!	no	4	100	11	0	0	yes	2	1	1	136	101	4	28	yes	Calcium carbonate	691	16	276	4	176	6	2	9.16513	9558	177	2
72		#NULL!	alive	5	2.99	male	34	31.1419	1.7	90	138	80	no	Almost no	8	Chronic glomerulonephritis	yes	no	no	no	no	#NULL!	no	3	101	8	2	0	yes	2	1	3	138	99	5	23	no	#NULL!	1703	44	457	#NULL!	202	4	3	8.06652	3186	88.5	1
72		#NULL!	alive	5	5.99	male	59	17.6471	1.7	51	158	100	no	Almost no	8	Chronic glomerulonephritis	yes	no	yes	no	no	#NULL!	no	2.77	85	7.55	1.47	0.25	yes	2.08	0.95	1.56	142.8	106	3.8	13.5	no	#NULL!	645	26.68	621	4.5	#NULL!	5.03	3.43	8.58083	5328.51	117.705	1.33
72		#NULL!	alive	5	8.78	male	50	22.4913	1.7	65	#NULL!	#NULL!	yes	1 to 2 times per week	4	Chronic glomerulonephritis	no	no	yes	no	yes	Level 3	no	4	84	4	1	0	yes	2	1	2	137	98	4	21	no	#NULL!	626	17	407	#NULL!	202	5	3	8.28967	3982.5	88.5	1
72		#NULL!	alive	5	7.48	male	34	24.2188	1.6	62	160	100	no	Almost no	8	Hypertensive renal damage	yes	no	yes	no	no	#NULL!	no	2	62	5	1	0	no	2	1	2	141	107	5	21	no	#NULL!	770	44	498	#NULL!	195	5	6	8.28967	3982.5	88.5	1
72		#NULL!	alive	5	4.8	female	62	26.2976	1.7	76	#NULL!	#NULL!	yes	Almost no	8	Chronic glomerulonephritis	no	no	yes	yes	yes	#NULL!	no	3	87	3	1	0	yes	2	1	1	136	104	5	21	no	#NULL!	786	38	433	4	#NULL!	4	2	8.06652	3186	88.5	1
72		#NULL!	alive	5	6	male	45	30.4498	1.7	88	180	110	no	Almost no	6	Hypertensive renal damage	no	no	yes	no	yes	#NULL!	no	3.99	112	7.83	1.31	0.33	no	1.76	0.8	1.94	140.8	102	3.46	16.8	no	#NULL!	942	30.44	563	5.21	#NULL!	5.72	3.97	8.61482	5512.74	107.085	1.21
72		#NULL!	alive	5	3.03	female	51	17.301	1.7	50	92	74	no	Almost no	10	Chronic glomerulonephritis	yes	no	no	no	no	#NULL!	no	2	55	10	1	0	no	2	1	2	137	99	3	13	no	#NULL!	1209	45	429	#NULL!	310	8	3	9.45282	12744	177	2
72		#NULL!	alive	4	25.9	female	49	16.9753	1.8	55	180	110	no	Almost no	6	Chronic glomerulonephritis	no	no	yes	no	no	#NULL!	no	4	108	6	1	0	no	2	1	1	140	102	4	22	no	#NULL!	190	10	668	#NULL!	#NULL!	#NULL!	#NULL!	#NULL!	#NULL!	#NULL!	#NULL!
72		#NULL!	alive	5	4.08	male	43	21.1073	1.7	61	126	82	no	Almost no	4	Diabetic nephropathy	no	yes	yes	no	yes	Level 3	no	3	75	7	1	0	yes	2	1	1	132	98	4	23	no	#NULL!	567	25	332	3	#NULL!	9	4	8.87745	7168.5	88.5	1
72		#NULL!	alive	4	18.43	male	62	16.9753	1.8	55	130	62	no	Almost no	8	Gouty nephropathy	no	no	yes	no	no	#NULL!	no	3.59	97	6.79	0.86	0.33	no	2.29	0.8	1.17	134	103	4.5	24.5	no	#NULL!	166	11.03	323	2	#NULL!	5.44	4.87	9.12542	9185.88	187.62	2.12
72		#NULL!	alive	5	6.47	female	49	16.0156	1.6	41	150	95	no	Almost no	6	Diabetic nephropathy	no	yes	no	no	no	#NULL!	no	4	135	9	2	0	#NULL!	2	1	2	141	101	4	23	no	#NULL!	632	10	632	7	360	15	2	#NULL!	0	0	0
72		#NULL!	alive	5	11	male	65	23.5294	1.7	68	140	90	no	Almost no	5	Diabetic nephropathy	no	yes	yes	#NULL!	no	#NULL!	#NULL!	2.88	83	5.88	#NULL!	#NULL!	#NULL!	1.92	0.94	1.6	144.1	#NULL!	4.3	22.1	#NULL!	#NULL!	500	21.6	600	#NULL!	275	9.97	5.12	8.53352	5082.31	56.64	0.64
5		infection	death	5	6.45	female	76	24.8889	1.5	56	144	50	no	Almost no	3	Diabetic nephropathy	no	yes	yes	no	yes	Level 4	no	2	66	8	1	0	yes	2	1	1	138	105	3	17	yes	Calcium carbonate	587	19	512	8	298	5	4	8.28967	3982.5	88.5	1
54		infection	death	5	4.92	male	65	20.7031	1.6	53	135	95	no	Almost no	7	Hypertensive renal damage	yes	no	yes	no	no	#NULL!	no	2	65	5	1	0	yes	2	1	2	129	90	4	21	no	#NULL!	987	38	457	4	#NULL!	5	5	8.28967	3982.5	88.5	1
24		Gastrointestinal bleeding	death	5	2.38	male	51	25	1.6	64	150	95	no	Almost no	3	Hypertensive renal damage	no	no	yes	no	yes	Level 2	yes	2	72	3	2	0	#NULL!	2	1	2	134	97	4	31	yes	Calcium carbonate	1061	17	416	13	2460	5	5	8.98281	7965	177	2
28		Disease of heart head blood-vessel	death	5	10	male	73	18.3391	1.7	53	160	90	3	Almost no	4	Hypertensive renal damage	yes	no	yes	#NULL!	no	#NULL!	#NULL!	1.82	53	7.19	#NULL!	#NULL!	yes	1.92	0.77	1.86	142	#NULL!	4.73	15.2	#NULL!	#NULL!	542	18.14	327	#NULL!	208	3.68	5.05	8.20628	3663.9	110.625	1.25
50		infection	death	5	7.64	female	64	22.6562	1.6	58	170	105	no	Almost no	8	Obstructive nephropathy	yes	no	yes	no	no	#NULL!	no	3	101	9	1	0	no	3	1	1	140	97	3	25	yes	Calcium carbonate	522	9	361	4	#NULL!	6	5	9.85828	19116	354	4
5		infection	death	4	23	male	70	20.7612	1.7	60	138	70	yes	Almost no	8	Hypertensive renal damage	no	yes	yes	no	yes	#NULL!	no	3.35	100	10.58	2.75	0.3	no	2.1	0.56	0.97	133.9	95	4.31	20.4	no	#NULL!	252	14.15	457	1.32	#NULL!	22.39	3.24	10.8774	52965.9	262.845	2.97
6		Disease of heart head blood-vessel	death	5	5.65	female	68	18.6851	1.7	54	140	85	no	Almost no	6	Hypertensive renal damage	yes	yes	yes	no	no	#NULL!	no	2	70	8	1	0	no	3	1	1	140	96	4	23	yes	Calcium carbonate	671	15	318	5	206	7	5	11.024	61330.5	973.5	11
0		infection	death	5	5.78	female	64	18.6851	1.7	54	140	90	yes	Almost no	7	Hypertensive renal damage	no	no	yes	no	no	#NULL!	no	4	133	6	1	0	yes	3	1	1	136	104	5	25	no	#NULL!	766	14	311	9	#NULL!	4	3	8.06652	3186	88.5	1
38		Gastrointestinal bleeding	death	3	33.33	male	46	26.5625	1.6	68	178	110	#NULL!	#NULL!	2	Diabetic nephropathy	no	#NULL!	41897	#NULL!	#NULL!	Level 2	#NULL!	120	6	2	0	14	5000	1	2	2	102	4	17	1	yes	200	9	140	#NULL!	#NULL!	5	4	1	12.0368	168858	4690.5	53
0		infection	death	5	10.44	male	80	19.9219	1.6	51	150	90	yes	Almost no	8	Chronic glomerulonephritis	no	no	0	no	no	#NULL!	no	2	82	6	1	0	#NULL!	2	1	1	145	110	4	31	no	#NULL!	496	14	256	#NULL!	201	9	#NULL!	#NULL!	#NULL!	#NULL!	#NULL!
29		Disease of heart head blood-vessel	death	5	12.9	female	66	24.8889	1.5	56	160	62	no	Almost no	8	Diabetic nephropathy	yes	yes	yes	no	no	#NULL!	no	2	50	2	0	0	yes	2	1	1	139	106	3	28	no	#NULL!	330	12	227	2	222	5	3	8.28967	3982.5	88.5	1
36		Disease of heart head blood-vessel	death	5	6	male	64	24.2188	1.6	62	170	70	3	Almost no	7	Hypertensive renal damage	no	yes	yes	#NULL!	no	#NULL!	#NULL!	3.39	97	6.51	#NULL!	#NULL!	yes	2.23	1.04	1.96	140.8	#NULL!	5.7	21.7	#NULL!	#NULL!	803	18.85	383	#NULL!	#NULL!	4.78	5.11	9.62091	15076.8	350.46	3.96
30		Disease of heart head blood-vessel	death	5	9.22	female	60	19.5312	1.6	50	150	100	no	Almost no	6	Polycystic kidney	yes	no	yes	no	no	#NULL!	no	4	108	9	1	0	yes	3	2	2	137	96	4	31	no	#NULL!	449	14	232	1	126	4	5	9.16513	9558	265.5	3
71		Disease of heart head blood-vessel	death	4	21.54	male	62	20.7612	1.7	60	130	80	#NULL!	#NULL!	2	Diabetic nephropathy	no	#NULL!	#NULL!	#NULL!	#NULL!	Level 2	#NULL!	93	5	1	0	14	#NULL!	1	1	1	105	5	22	2	#NULL!	277	13	371	3	#NULL!	5	3	1	11.4164	90801	3363	38
56		Disease of heart head blood-vessel	death	5	8.36	male	75	25.9259	1.8	84	150	90	no	Almost no	8	Hypertensive renal damage	yes	yes	yes	yes	no	#NULL!	no	3	98	7	1	0	yes	3	1	2	141	99	5	27	yes	Calcium carbonate	608	16	247	5	172	13	7	10.6315	41418	354	4
25		Disease of heart head blood-vessel	death	5	3.5	female	26	14.8789	1.7	43	118	74	yes	Almost no	6	Hypertensive renal damage	no	no	yes	no	no	#NULL!	yes	2	63	5	1	0	yes	2	1	1	141	98	3	32	no	#NULL!	1126	13	315	3	316	5	4	8.28967	3982.5	88.5	1
42		infection	death	5	6	male	81	23.0469	1.6	59	138	100	no	Almost no	6	Chronic glomerulonephritis	no	no	yes	#NULL!	no	#NULL!	#NULL!	2.57	78	#NULL!	#NULL!	#NULL!	#NULL!	#NULL!	#NULL!	#NULL!	#NULL!	#NULL!	#NULL!	#NULL!	#NULL!	#NULL!	#NULL!	#NULL!	#NULL!	#NULL!	#NULL!	4.67	4.49	8.27018	3905.64	92.925	1.05
35		infection	death	3	32.62	male	59	30.7958	1.7	89	160	88	#NULL!	#NULL!	1	Diabetic nephropathy	no	no	no	#NULL!	#NULL!	Level 2	#NULL!	98	7	2	0	13	10000	1	2	2	107	4	20	2	#NULL!	195	13	365	3	#NULL!	6	5	1	11.6909	119475	2655	30
40		Disease of heart head blood-vessel	death	5	5	male	67	34.6667	1.5	78	135	100	no	Almost no	6	Hypertensive renal damage	yes	yes	yes	#NULL!	no	#NULL!	#NULL!	1.2	36	4.41	#NULL!	#NULL!	yes	1.76	0.67	2.38	136.1	#NULL!	4.71	14.6	#NULL!	#NULL!	1012	42	632	7.9	#NULL!	13.76	3.07	9.18546	9754.26	78.765	0.89
50		Disease of heart head blood-vessel	death	5	4	female	51	34.7656	1.6	89	138	80	no	Almost no	9	Chronic glomerulonephritis	no	no	yes	#NULL!	no	#NULL!	#NULL!	1.16	34	5.05	#NULL!	#NULL!	#NULL!	1.46	0.98	3.07	145	#NULL!	3.6	11.8	#NULL!	#NULL!	930	42.04	650	8.33	437	4.11	4.24	8.17061	3535.5	95.58	1.08
50		Disease of heart head blood-vessel	death	5	7.53	female	43	14.8789	1.7	43	175	90	yes	Almost no	5	Hypertensive renal damage	yes	no	yes	no	no	#NULL!	no	3.62	103	5.26	0.89	0.33	yes	2.21	1.15	2.75	141.3	99	4.53	24.6	no	#NULL!	1268	25.11	419	8.01	#NULL!	3.75	4.53	7.68727	2180.42	64.605	0.73
38		infection	death	5	9.17	female	85	14.1869	1.7	41	166	78	no	Almost no	6	Chronic glomerulonephritis	no	no	yes	no	no	#NULL!	yes	2	66	4	1	0	no	2	1	2	143	114	6	15	no	#NULL!	424	23	424	4	#NULL!	4	3	8.06652	3186	88.5	1
30		infection	death	5	4	female	61	23.4694	1.4	46	175	80	no	Almost no	8	Gouty nephropathy	no	no	yes	#NULL!	no	#NULL!	#NULL!	2.24	67	3.62	#NULL!	#NULL!	#NULL!	1.49	0.74	2.14	147	#NULL!	4.4	7.1	#NULL!	#NULL!	854	24.4	389	4.39	#NULL!	4.05	3.66	7.51683	1838.72	50.445	0.57
50		other	death	5	5.42	female	34	31.1111	1.5	70	106	78	no	Almost no	5	Chronic glomerulonephritis	yes	no	yes	no	no	#NULL!	no	4	108	7	1	0	yes	3	1	2	134	93	3	26	no	#NULL!	786	21	298	3	170	4	6	9.45282	12744	354	4
12		infection	death	4	16.61	female	75	20.4152	1.7	59	110	65	#NULL!	#NULL!	1	Diabetic nephropathy	no	#NULL!	no	#NULL!	#NULL!	Level 1	no	73	5	1	0	#NULL!	#NULL!	1	2	2	105	6	13	2	#NULL!	259	24	603	2	110	5	4	1	11.7041	121068	3363	38
36		Gastrointestinal bleeding	death	5	6	male	55	24.9135	1.7	72	150	95	no	Almost no	7	Diabetic nephropathy	yes	yes	yes	#NULL!	no	#NULL!	#NULL!	2.25	66	11.15	#NULL!	#NULL!	yes	1.63	0.9	1.54	132	#NULL!	4.04	18.2	#NULL!	#NULL!	881	38.33	475	11.3	431	17.62	8.29	11.0032	60066.9	378.78	4.28
20		infection	death	5	10	male	73	18.6851	1.7	54	148	78	3	Almost no	7	Chronic glomerulonephritis	yes	yes	0	#NULL!	no	#NULL!	#NULL!	2.18	66	5.49	#NULL!	#NULL!	yes	1.43	0.98	3.46	144.3	#NULL!	3.61	18.1	#NULL!	#NULL!	512	21.05	379	#NULL!	503	8.49	#NULL!	#NULL!	#NULL!	#NULL!	#NULL!
28		infection	death	5	3.88	female	73	27.3356	1.7	79	160	100	no	Almost no	8	Chronic glomerulonephritis	yes	no	no	no	no	#NULL!	no	4	118	8	2	0	yes	2	1	3	133	105	7	20	no	Calcium acetate	917	37	410	#NULL!	244	6	6	9.16513	9558	177	2
45		Disease of heart head blood-vessel	death	5	4.27	male	62	21.875	1.6	56	140	76	no	Almost no	5	Hypertensive renal damage	no	no	yes	no	no	#NULL!	no	3	95	8	1	0	yes	2	1	1	139	97	3	28	no	#NULL!	552	7	374	5	#NULL!	5	5	9.67596	15930	354	4
48		infection	death	5	8.75	male	60	26.5625	1.6	68	130	102	no	Almost no	4	Diabetic nephropathy	yes	yes	yes	yes	yes	Level 4	no	4	101	5	1	0	yes	2	1	1	139	103	4	26	no	#NULL!	608	15	249	4	172	4	3	8.06652	3186	88.5	1
72		#NULL!	alive	5	3	female	71	17.7778	1.5	40	140	82	no	Almost no	8	9	yes	no	yes	#NULL!	no	#NULL!	#NULL!	1.05	31	#NULL!	#NULL!	#NULL!	#NULL!	1.62	1.08	2.6	138.2	#NULL!	5.6	#NULL!	#NULL!	#NULL!	1043	50.6	452	6.96	196	4.8	2.35	8.25879	3861.43	89.385	1.01
72		#NULL!	alive	5	4	female	49	32.0312	1.6	82	150	100	no	Almost no	7	Chronic glomerulonephritis	yes	no	yes	#NULL!	no	#NULL!	#NULL!	2.69	93	#NULL!	#NULL!	#NULL!	#NULL!	1.97	1	1.99	144.9	#NULL!	6.8	#NULL!	#NULL!	#NULL!	1090	26.74	409	9.98	#NULL!	3.41	3.64	8.59004	5377.81	175.23	1.98
72		#NULL!	alive	5	4	female	50	25.3906	1.6	65	155	65	no	Almost no	4	Hypertensive renal damage	yes	no	yes	#NULL!	no	#NULL!	#NULL!	2.44	62	#NULL!	#NULL!	#NULL!	#NULL!	2	1.28	1.9	140.9	#NULL!	4.3	#NULL!	#NULL!	#NULL!	1084	30.7	476	0.7	161	3.61	4.29	8.11235	3335.42	102.66	1.16
72		#NULL!	alive	5	5	female	48	29.3333	1.5	66	145	80	no	Almost no	10	Chronic glomerulonephritis	yes	no	yes	#NULL!	no	#NULL!	#NULL!	3.87	110	#NULL!	#NULL!	#NULL!	#NULL!	2	0.84	1.29	146	#NULL!	3.8	#NULL!	#NULL!	#NULL!	803	17.47	306	9.22	155	4.67	4.01	8.35241	4240.41	100.89	1.14
72		#NULL!	alive	5	5	male	51	22.8374	1.7	66	168	80	no	Almost no	10	Hypertensive renal damage	yes	no	yes	#NULL!	no	#NULL!	#NULL!	3.96	121	#NULL!	#NULL!	#NULL!	#NULL!	2.2	1.01	3.06	138.3	#NULL!	5.36	#NULL!	#NULL!	#NULL!	949	25.82	283	5.2	#NULL!	3.92	3.33	8.72941	6182.11	175.23	1.98
72		#NULL!	alive	5	6	male	67	27.3356	1.7	79	130	90	yes	Almost no	12	Diabetic nephropathy	yes	yes	yes	#NULL!	no	#NULL!	#NULL!	2.56	70	#NULL!	#NULL!	#NULL!	#NULL!	1.84	0.79	1.3	144.5	#NULL!	3.7	#NULL!	#NULL!	#NULL!	837	17.1	251	7.26	211	5.66	2.61	9.08151	8791.22	172.575	1.95
72		#NULL!	alive	5	4	female	66	22.2222	1.5	50	178	95	no	Almost no	9	Chronic glomerulonephritis	no	yes	yes	#NULL!	no	#NULL!	#NULL!	3.45	107	#NULL!	#NULL!	#NULL!	#NULL!	2.84	0.94	1.84	146	#NULL!	5.2	#NULL!	#NULL!	#NULL!	801	24.86	378	7.57	#NULL!	6.64	6.27	9.44463	12640.1	211.515	2.39
72		#NULL!	alive	5	5	male	49	25.6055	1.7	74	160	100	no	Almost no	8	Chronic glomerulonephritis	yes	yes	yes	#NULL!	no	#NULL!	#NULL!	3.33	93	#NULL!	#NULL!	#NULL!	#NULL!	1.58	0.82	1.03	143	#NULL!	3.6	#NULL!	#NULL!	#NULL!	976	23.31	363	15	#NULL!	10.67	5.02	10.3614	31615	329.22	3.72
72		#NULL!	alive	5	6	male	51	20.0692	1.7	58	155	90	no	Almost no	12	Chronic glomerulonephritis	yes	no	yes	#NULL!	no	#NULL!	#NULL!	5.67	139	#NULL!	#NULL!	#NULL!	#NULL!	2.81	0.94	2.69	136.9	#NULL!	4.68	#NULL!	#NULL!	#NULL!	893	19.86	384	1.85	#NULL!	3.39	2.79	8.22314	3726.19	122.13	1.38
72		#NULL!	alive	5	6	female	73	19.5312	1.6	50	128	90	no	Almost no	8	Chronic glomerulonephritis	yes	no	yes	#NULL!	no	#NULL!	#NULL!	2.6	70	#NULL!	#NULL!	#NULL!	#NULL!	2.04	0.76	1.27	142	#NULL!	4.1	#NULL!	#NULL!	#NULL!	564	14.69	311	11.12	#NULL!	5.5	3.83	8.61609	5519.74	111.51	1.26
72		#NULL!	alive	5	6	male	46	21.1073	1.7	61	150	85	no	Almost no	8	Chronic glomerulonephritis	yes	no	yes	#NULL!	no	#NULL!	#NULL!	4.3	126	#NULL!	#NULL!	#NULL!	#NULL!	1.71	0.82	1.21	145	#NULL!	3.7	#NULL!	#NULL!	#NULL!	830	13.28	259	14.44	#NULL!	4.2	4.66	9.14493	9366.84	247.8	2.8
72		#NULL!	alive	5	12	male	72	19.9219	1.6	51	145	78	3	Almost no	7	Hypertensive renal damage	no	no	yes	#NULL!	no	#NULL!	#NULL!	2.53	63	#NULL!	#NULL!	#NULL!	#NULL!	2.28	0.95	1.07	137	#NULL!	4.29	#NULL!	#NULL!	#NULL!	#NULL!	#NULL!	#NULL!	#NULL!	#NULL!	4.18	3.12	8.69272	5959.38	158.41	1.79
72		#NULL!	alive	5	4.43	male	32	20.7031	1.6	53	150	90	no	Almost no	7	Chronic glomerulonephritis	yes	no	yes	no	no	#NULL!	no	4	110	5	1	0	yes	2	1	3	139	103	4	19	no	#NULL!	1226	26	333	5	#NULL!	4	3	8.06652	3186	88.5	1
72		#NULL!	alive	5	4.9	male	39	23.5294	1.7	68	98	80	no	Almost no	4	Chronic glomerulonephritis	no	no	no	no	no	#NULL!	no	3	88	2	1	0	no	2	1	1	139	103	4	30	no	#NULL!	432	18	269	6	220	4	4	8.06652	3186	88.5	1
72		#NULL!	alive	3	59.08	male	74	26.5625	1.6	68	130	90	#NULL!	#NULL!	3	Chronic glomerulonephritis	no	#NULL!	no	#NULL!	#NULL!	Level 2	#NULL!	85	5	1	0	14	15000	1	2	2	97	4	29	2	#NULL!	1384	21	527	5	#NULL!	6	4	2	11.5929	108324	3009	34
72		#NULL!	alive	5	4	female	82	16.7969	1.6	43	140	70	no	1-3 times a month	3	Chronic glomerulonephritis	no	no	yes	no	no	#NULL!	no	3.04	94	7.42	1.18	0.29	yes	2.61	0.96	2.18	139.1	98	3.79	22.8	yes	Calcium carbonate	786	26.5	328	3.85	#NULL!	4.07	3.54	8.87233	7131.86	194.7	2.2
72		#NULL!	alive	5	5.4	female	82	15.2249	1.7	44	168	100	no	Almost no	6	Hypertensive renal damage	yes	no	yes	no	no	#NULL!	no	4	113	7	2	0	no	2	1	2	141	101	4	26	no	#NULL!	675	23	398	#NULL!	253	4	4	8.75967	6372	177	2
72		#NULL!	alive	5	6.46	female	75	17.7778	1.5	40	170	100	no	Almost no	6	Diabetic nephropathy	no	yes	yes	yes	yes	Level 4	yes	3	80	5	1	0	no	2	1	2	125	95	6	23	no	#NULL!	587	24	349	6	249	16	3	10.146	25488	177	2
72		#NULL!	alive	4	18.2	male	37	22.4913	1.7	65	140	90	#NULL!	#NULL!	3	Diabetic nephropathy	no	#NULL!	no	#NULL!	#NULL!	Level 2	#NULL!	98	5	1	0	15	15000	1	2	2	97	6	21	1	yes	351	17	351	#NULL!	#NULL!	6	5	2	11.9273	151335	3363	38
72		#NULL!	alive	5	4.91	male	49	22.2656	1.6	57	130	90	no	Almost no	8	Chronic glomerulonephritis	yes	no	yes	no	no	#NULL!	no	5	148	7	1	0	yes	1	1	1	145	102	4	21	no	#NULL!	1040	24	441	8	225	3	3	8.47199	4779	177	2
72		#NULL!	alive	4	26.93	male	64	21.4533	1.7	62	118	80	no	1-3 times a month	2	Diabetic nephropathy	no	#NULL!	no	#NULL!	#NULL!	Level 2	#NULL!	108	6	2	0	14	#NULL!	1	1	1	105	4	27	2	#NULL!	227	11	345	1	65	5	4	2	11.7554	127440	3540	40
72		#NULL!	alive	5	3	male	61	28.125	1.6	72	145	108	no	Almost no	9	Hypertensive renal damage	yes	no	yes	#NULL!	no	#NULL!	#NULL!	2.38	72	8.15	#NULL!	#NULL!	#NULL!	1.3	1	2.71	136	#NULL!	3.9	3.5	#NULL!	#NULL!	1572	61.87	522	9.38	#NULL!	6.19	2.38	8.66017	5768.49	103.545	1.17
72		#NULL!	alive	2	72	male	69	19.0311	1.7	55	148	97	no	Almost no	6	Chronic glomerulonephritis	yes	no	yes	#NULL!	yes	#NULL!	#NULL!	4.11	111	6.61	#NULL!	#NULL!	#NULL!	2.14	0.62	1	140.2	#NULL!	3.8	25	#NULL!	#NULL!	95	5.8	378	0.89	#NULL!	4.07	4.6	8.08387	3241.76	88.5	1
72		#NULL!	alive	5	13	female	83	31.1111	1.5	70	130	88	no	Almost no	12	Chronic glomerulonephritis	no	yes	yes	#NULL!	no	#NULL!	#NULL!	2.84	87	7.47	#NULL!	#NULL!	yes	1.97	0.94	1.53	134.4	#NULL!	4.69	17.2	#NULL!	#NULL!	316	18.79	576	2.97	#NULL!	9.5	5.12	9.2167	10063.8	117.705	1.33
72		#NULL!	alive	4	16	male	49	23.1481	1.8	75	150	85	3	Almost no	7	Hypertensive renal damage	yes	no	yes	#NULL!	no	#NULL!	#NULL!	2.63	83	4.46	#NULL!	#NULL!	yes	1.87	0.85	1.38	139	#NULL!	4.3	16.3	#NULL!	#NULL!	382	22.61	524	3.01	251	4.59	4.97	8.96957	7860.26	190.275	2.15
72		#NULL!	alive	5	6.97	male	53	19.4444	1.8	63	160	100	yes	Almost no	6	Hypertensive renal damage	yes	#NULL!	yes	no	no	#NULL!	no	3	105	4	1	0	yes	3	1	2	136	100	6	24	yes	Calcium carbonate	757	22	328	#NULL!	#NULL!	3	4	7.77884	2389.5	88.5	1
72		#NULL!	alive	5	4	female	58	18.6667	1.5	42	130	80	no	Almost no	7	Hypertensive renal damage	no	yes	yes	#NULL!	no	#NULL!	#NULL!	1.41	42	5.63	#NULL!	#NULL!	yes	1.76	0.8	2.25	143	#NULL!	3.7	11.2	#NULL!	#NULL!	1002	50.53	595	8.66	352	7.15	3.74	9.33044	11276	175.23	1.98
72		#NULL!	alive	4	22.69	male	49	17.1875	1.6	44	100	70	#NULL!	#NULL!	2	Diabetic nephropathy	yes	no	#NULL!	#NULL!	#NULL!	Level 2	#NULL!	140	10	2	0	14	#NULL!	1	1	1	98	3	26	2	#NULL!	276	10	606	#NULL!	#NULL!	#NULL!	#NULL!	#NULL!	#NULL!	#NULL!	2920.5	33
72		#NULL!	alive	5	7.4	male	44	26.5625	1.6	68	160	100	no	Almost no	6	Chronic glomerulonephritis	yes	no	yes	no	yes	Level 3	no	3	95	7	2	0	yes	3	1	2	139	102	5	26	yes	Calcium carbonate	743	30	315	11	159	4	3	8.75967	6372	177	2
72		#NULL!	alive	5	4	female	78	21.4844	1.6	55	130	65	no	Almost no	4	Hypertensive renal damage	no	no	yes	#NULL!	no	#NULL!	#NULL!	2.27	68	5.27	#NULL!	#NULL!	yes	2.06	1.2	1.9	141	#NULL!	5.35	16.2	#NULL!	#NULL!	1019	35.21	518	5.4	320	4.64	3.56	8.31025	4065.34	97.35	1.1
72		#NULL!	alive	5	4.32	female	72	20.7031	1.6	53	200	120	no	Almost no	6	Hypertensive renal damage	no	yes	yes	no	yes	Level 2	no	#NULL!	76	6	#NULL!	#NULL!	no	2	1	2	144	107	4	18	no	#NULL!	839	30	422	#NULL!	248	6	7	9.5706	14337	265.5	3
72		#NULL!	alive	5	7.38	female	50	31.25	1.6	80	150	64	no	1-3 times a month	5	Hypertensive renal damage	yes	no	yes	no	no	#NULL!	no	2	72	5	1	0	yes	2	1	1	140	102	4	26	no	#NULL!	562	15	369	5	284	5	6	8.98281	7965	177	2
72		#NULL!	alive	5	11	male	67	27.3438	1.6	70	128	80	no	Almost no	6	Chronic glomerulonephritis	no	no	yes	no	no	#NULL!	no	3.47	102	6.99	1.77	0.32	no	1.88	0.85	1.56	136	105	3.6	25.3	no	#NULL!	482	14.64	361	#NULL!	#NULL!	4.97	9.15	9.23916	10292.4	230.1	2.6
72		#NULL!	alive	5	8.86	male	65	21.7993	1.7	63	170	100	no	Almost no	7	Diabetic nephropathy	no	yes	yes	no	no	#NULL!	no	2.37	66	4.57	0.98	0.2	no	1.89	0.85	2.23	138	107	4.5	20.5	no	#NULL!	600	29.57	452	9.68	244	8	5.08	9.30199	10959.8	152.22	1.72
72		#NULL!	alive	5	5	female	47	36.7	1.6	94	89	65	no	1-3 times a month	5	Chronic glomerulonephritis	yes	no	no	no	no	#NULL!	no	4.17	115	8.76	1.22	0.38	no	2.25	0.87	1.95	141.5	106.2	4.36	17.2	no	#NULL!	780	18	301	#NULL!	#NULL!	8.35	3.25	9.33278	11302.6	150.4	1.71
72		#NULL!	alive	5	6.31	male	77	16.263	1.7	47	110	70	3	Almost no	7	Chronic glomerulonephritis	no	no	no	no	no	#NULL!	no	4	112	4	1	0	no	2	1	2	131	101	4	25	yes	Calcium carbonate	773	30	510	12	#NULL!	4	3	8.06652	3186	88.5	1
72		#NULL!	alive	5	5.3	male	73	23.4375	1.6	60	160	90	no	Almost no	8	Chronic glomerulonephritis	yes	no	yes	no	no	#NULL!	no	4	120	5	1	0	#NULL!	2	1	2	143	97	4	29	yes	#NULL!	907	32	453	#NULL!	#NULL!	5	4	8.28967	3982.5	88.5	1
72		#NULL!	alive	5	5.45	female	54	24.2188	1.6	62	100	80	no	Almost no	8	Chronic glomerulonephritis	yes	no	yes	no	no	#NULL!	yes	4	105	4	1	0	yes	2	1	2	142	100	5	29	yes	Calcium carbonate	721	19	292	#NULL!	#NULL!	4	5	8.06652	3186	88.5	1
72		#NULL!	alive	5	3.42	male	51	29.6875	1.6	76	160	100	no	Almost no	6	Chronic glomerulonephritis	no	no	yes	no	yes	Level 4	no	3	86	8	2	0	11	3	1	2	140	102	4	30	yes	Calcium carbonate	1411	22	351	16	324	#NULL!	#NULL!	#NULL!	#NULL!	#NULL!	#NULL!
72		#NULL!	alive	5	4.41	male	67	23.8281	1.6	61	148	80	no	Almost no	6	Hypertensive renal damage	no	no	yes	no	no	#NULL!	no	3	89	4	1	0	yes	2	1	1	139	107	3	29	yes	Calcium carbonate	1080	16	340	#NULL!	#NULL!	5	3	8.28967	3982.5	88.5	1
72		#NULL!	alive	5	4.72	female	29	17.5781	1.6	45	120	80	no	Almost no	8	Chronic glomerulonephritis	yes	no	0	no	no	Level 2	#NULL!	4	133	6	2	0	yes	3	1	2	140	98	6	31	yes	Lanthanum carbonate	911	24	342	5	#NULL!	3	4	7.77884	2389.5	88.5	1
72		#NULL!	alive	5	9	male	57	30.4498	1.7	88	125	90	no	Almost no	5	Chronic glomerulonephritis	no	no	yes	#NULL!	no	#NULL!	#NULL!	1.8	55	5.75	#NULL!	#NULL!	#NULL!	1.5	0.77	1.79	142.8	#NULL!	5.3	25.1	#NULL!	#NULL!	615	13.32	336	#NULL!	#NULL!	4.86	5.29	8.11044	3329.05	76.11	0.86
72		#NULL!	alive	4	18.58	male	80	26.5625	1.6	68	150	70	#NULL!	#NULL!	2	Diabetic nephropathy	no	no	29387	no	3	Level 2	#NULL!	90	4	1	0	14	#NULL!	1	1	1	103	4	26	2	#NULL!	301	13	263	3	72	4	3	1	11.3624	86022	3186	36
72		#NULL!	alive	5	4.56	female	49	18.75	1.6	48	130	80	no	Almost no	4	Hypertensive renal damage	yes	no	yes	no	yes	Level 2	no	3	79	6	1	0	yes	2	1	3	137	103	5	22	yes	Calcium carbonate	855	24	487	7	242	4	4	8.06652	3186	88.5	1
72		#NULL!	alive	5	5.59	male	31	18.3391	1.7	53	118	90	no	Almost no	7	Chronic glomerulonephritis	yes	no	yes	no	no	#NULL!	no	3	86	4	1	0	yes	2	1	1	133	101	4	15	yes	Calcium carbonate	1007	20	297	9	#NULL!	#NULL!	#NULL!	#NULL!	#NULL!	#NULL!	#NULL!
72		#NULL!	alive	3	54.2	male	53	26.9896	1.7	78	118	80	#NULL!	#NULL!	3	Chronic glomerulonephritis	no	#NULL!	#NULL!	#NULL!	#NULL!	Level 2	#NULL!	81	8	1	0	13	#NULL!	1	2	2	100	4	29	2	#NULL!	1936	42	645	7	#NULL!	5	3	2	10.4869	35842.5	1327.5	15
72		#NULL!	alive	5	5	male	82	20.7	1.7	60	113	67	no	1-3 times a month	9	Hypertensive renal damage	yes	no	yes	no	yes	Level 2	no	4.09	123	6.78	0.77	0.39	yes	2.16	1.14	2.05	139	103	5.4	21	yes	Lanthanum carbonate	1292	24	516	7.27	#NULL!	4.77	5.09	8.45336	4690.81	131.12	1.49
72		#NULL!	alive	5	9.45	female	29	14.0625	1.6	36	160	90	no	Almost no	8	Chronic glomerulonephritis	yes	no	no	no	no	#NULL!	no	2	54	5	1	0	yes	2	1	1	141	107	4	22	yes	Calcium carbonate	499	16	278	#NULL!	269	4	3	8.06652	3186	88.5	1
72		#NULL!	alive	5	5.85	female	50	21.4533	1.7	62	180	90	no	Almost no	6	Diabetic nephropathy	yes	yes	yes	yes	yes	Level 2	yes	4	107	6	2	0	yes	2	1	2	143	99	5	23	no	#NULL!	688	19	399	#NULL!	197	9	5	9.5706	14337	177	2
72		#NULL!	alive	3	37	male	82	26.1719	1.6	67	164	80	#NULL!	#NULL!	3	Diabetic nephropathy	no	#NULL!	no	#NULL!	#NULL!	Level 2	#NULL!	110	9	4	0	13	#NULL!	1	1	1	104	3	24	2	#NULL!	165	6	485	1	#NULL!	5	4	3	11.563	105138	2920.5	33
72		#NULL!	alive	5	5.09	female	76	20.0692	1.7	58	185	85	no	1-3 times a month	8	#NULL!	no	no	no	#NULL!	no	#NULL!	yes	0	82	7	1	0	yes	2	1	1	131	100	4	25	no	#NULL!	720	28	359	4	296	10	#NULL!	#NULL!	#NULL!	#NULL!	#NULL!
72		#NULL!	alive	5	5	male	73	27.6	1.7	80	89	60	no	1-3 times a month	5	Diabetic nephropathy	yes	yes	yes	no	yes	Level 3	no	3.76	112	1.78	0.49	0.37	yes	1.97	1.09	2.45	139	99	3.8	17	yes	Lanthanum carbonate	910	32	723	#NULL!	#NULL!	7.63	3	9.44062	12589.5	220	2.5
72		#NULL!	alive	5	6.58	female	66	24.2188	1.6	62	160	100	no	Almost no	6	Chronic glomerulonephritis	yes	yes	yes	no	yes	Level 4	yes	2	67	6	1	0	yes	2	1	2	138	103	4	24	no	#NULL!	591	23	406	5	215	5	3	8.28967	3982.5	88.5	1
72		#NULL!	alive	5	7.39	male	77	13.2812	1.6	34	140	80	no	Almost no	4	Hypertensive renal damage	yes	no	yes	no	no	#NULL!	no	3	89	8	1	0	no	2	1	2	136	103	5	13	no	#NULL!	674	37	833	14	307	6	4	9.85828	19116	354	4
72		#NULL!	alive	4	18.28	female	49	20.8889	1.5	47	130	80	#NULL!	#NULL!	3	Diabetic nephropathy	no	#NULL!	no	#NULL!	#NULL!	Level 2	#NULL!	85	4	1	0	13	15000	1	2	2	110	5	13	1	yes	497	23	393	2	92	4	3	2	11.3624	86022	3186	36
72		#NULL!	alive	4	19.76	male	44	25.3906	1.6	65	150	100	#NULL!	#NULL!	3	Diabetic nephropathy	no	#NULL!	no	#NULL!	#NULL!	Level 1	no	125	7	1	0	15	#NULL!	1	1	1	109	5	21	2	#NULL!	317	16	589	#NULL!	#NULL!	4	3	1	11.5165	100359	3717	42
72		#NULL!	alive	4	22.14	male	64	24	1.5	54	126	66	3	#NULL!	1	Diabetic nephropathy	no	#NULL!	#NULL!	#NULL!	#NULL!	Level 2	#NULL!	76	4	2	0	15	#NULL!	1	1	1	111	5	16	2	#NULL!	269	15	326	#NULL!	#NULL!	4	3	1	10.9569	57348	2124	24
72		#NULL!	alive	5	4.23	female	74	18.75	1.6	48	190	90	no	Almost no	6	Diabetic nephropathy	yes	yes	yes	no	no	#NULL!	yes	3	84	9	2	0	no	2	1	1	143	102	3	25	yes	Calcium carbonate	850	20	517	7	#NULL!	5	5	9.38828	11947.5	265.5	3
72		#NULL!	alive	5	7	female	61	20.7612	1.7	60	178	80	yes	Almost no	7	Chronic glomerulonephritis	no	no	0	#NULL!	no	#NULL!	#NULL!	2.8	78	4.66	#NULL!	#NULL!	#NULL!	1.88	0.6	1.89	137	#NULL!	5.3	18.8	#NULL!	#NULL!	524	27.43	424	6.76	#NULL!	5.05	3.88	8.59228	5389.92	118.59	1.34
72		#NULL!	alive	5	3.2	male	67	32	1.5	72	100	60	no	Almost no	8	Diabetic nephropathy	no	yes	yes	no	no	#NULL!	no	3	83	6	1	0	yes	2	1	1	137	95	3	25	no	#NULL!	473	10	374	2	310	7	7	10.4179	33453	531	6
72		#NULL!	alive	5	12.26	male	84	17.9931	1.7	52	160	80	yes	Every day,	6	Hypertensive renal damage	no	no	yes	yes	yes	Level 3	no	3	83	11	2	0	no	2	1	2	138	112	6	13	no	#NULL!	428	24	577	3	184	7	#NULL!	#NULL!	#NULL!	#NULL!	#NULL!
72		#NULL!	alive	3	49.89	female	63	25.7812	1.6	66	124	70	#NULL!	#NULL!	2	Diabetic nephropathy	no	#NULL!	#NULL!	#NULL!	#NULL!	Level 2	#NULL!	134	13	2	0	14	#NULL!	1	1	1	102	6	18	1	yes	103	10	528	#NULL!	#NULL!	4	6	4	12.1355	186381	3451.5	39
72		#NULL!	alive	5	14.41	male	47	31.25	1.6	80	120	80	no	Almost no	8	Chronic glomerulonephritis	no	no	0	no	no	#NULL!	no	5	145	7	1	0	no	2	1	1	142	112	3	20	no	#NULL!	412	11	478	#NULL!	235	#NULL!	#NULL!	#NULL!	#NULL!	#NULL!	#NULL!
72		#NULL!	alive	5	4	male	39	19.0311	1.7	55	140	80	no	Almost no	8	Obstructive nephropathy	no	3	yes	#NULL!	yes	#NULL!	#NULL!	1.91	57	12.7	#NULL!	#NULL!	no	1.35	0.76	2.8	142.1	#NULL!	3.6	6.1	#NULL!	#NULL!	1289	52.49	488	#NULL!	239	9.42	1.47	8.56639	5252.12	61.95	0.7
72		#NULL!	alive	5	3.25	male	66	28.8889	1.5	65	100	70	no	Almost no	8	Chronic glomerulonephritis	yes	no	yes	no	no	#NULL!	no	4	129	8	1	0	no	2	1	2	142	104	4	18	yes	Calcium carbonate	1412	36	507	8	295	5	3	8.98281	7965	177	2
72		#NULL!	alive	4	15.99	male	76	26.9896	1.7	78	140	85	yes	Almost no	14	Chronic glomerulonephritis	no	no	yes	no	no	#NULL!	no	4	112	7	1	0	no	2	1	1	137	106	3	24	no	#NULL!	346	12	327	3	#NULL!	5	4	8.28967	3982.5	88.5	1
72		#NULL!	alive	5	6	male	30	22.6562	1.6	58	138	75	no	Almost no	8	Hypertensive renal damage	yes	yes	yes	no	no	#NULL!	#NULL!	3.3	94	4.91	0.83	0.28	#NULL!	2.09	0.95	2.08	140.8	97	5.61	21.8	#NULL!	#NULL!	938	31.22	399	3.66	#NULL!	3.69	2.85	7.92398	2762.74	83.19	0.94
72		#NULL!	alive	4	17.36	male	57	31.1111	1.5	70	146	90	yes	3-5 times a week	1	Diabetic nephropathy	no	no	no	#NULL!	#NULL!	Level 2	#NULL!	129	6	1	0	12	#NULL!	1	1	1	105	4	23	2	#NULL!	339	13	422	#NULL!	#NULL!	7	3	1	11.4424	93190.5	3451.5	39
72		#NULL!	alive	5	4.83	male	32	29.4118	1.7	85	130	96	no	Almost no	8	Chronic glomerulonephritis	yes	no	yes	no	no	#NULL!	no	4	113	8	1	0	yes	2	1	3	136	101	4	20	no	#NULL!	1137	28	373	5	#NULL!	4	3	8.75967	6372	177	2
72		#NULL!	alive	5	7.15	female	24	#NULL!	1.6	#NULL!	#NULL!	#NULL!	no	Almost no	10	Chronic glomerulonephritis	yes	no	yes	no	no	#NULL!	no	4	99	7	2	0	#NULL!	2	1	1	142	103	3	33	#NULL!	#NULL!	851	16	340	4	#NULL!	6	4	8.47199	4779	88.5	1
72		#NULL!	alive	5	10	male	58	20.7612	1.7	60	160	80	3	1 to 2 times per week	6	Chronic glomerulonephritis	no	no	yes	#NULL!	no	#NULL!	#NULL!	2.97	93	5.77	#NULL!	#NULL!	#NULL!	2.3	0.9	1.67	142	#NULL!	5.13	21.9	#NULL!	#NULL!	527	37.78	601	6.52	#NULL!	3.57	5.16	7.88022	2644.46	82.305	0.93
72		#NULL!	alive	5	5.74	male	65	20.4152	1.7	59	152	84	yes	Every day,	6	Chronic glomerulonephritis	yes	no	yes	no	no	#NULL!	no	3	104	7	1	0	yes	2	1	1	140	103	4	26	no	#NULL!	864	20	282	3	#NULL!	4	4	8.06652	3186	88.5	1
[truncated: 32 more columns]
